# Supplementary material for: Sex-specific evolutionary programs shape recombination rate evolution in house mice
Source: Genetics. 2025 Nov 14;232(1):iyaf251. doi: 10.1093/genetics/iyaf251 (PMC12774844; doi:10.1093/genetics/iyaf251)
Supplement: iyaf251_Supplementary_Data [file iyaf251_supplementary_data.zip]

Archive with 10 entries (10 files):
- Figure_S1_GENETICS-2025-308628.pdf
- Figure_S2_GENETICS-2025-308628.pdf
- Figure_S3_GENETICS-2025-308628.pdf
- Figure_S4_GENETICS-2025-308628.png
- Figure_S5_GENETICS-2025-308628.pdf
- Figure_S6_GENETICS-2025-308628.pdf
- Figure_S7_GENETICS-2025-308628.png
- File_S1_GENETICS-2025-308628.txt
- Supplemental_Figure_Legends_GENETICS-2025-308628.docx
- Supplementary Tables.xlsx
