# Supplementary material for: Sex-specific evolutionary programs shape recombination rate evolution in house mice
Source: Genetics. 2025 Nov 14;232(1):iyaf251. doi: 10.1093/genetics/iyaf251 (PMC12774844; doi:10.1093/genetics/iyaf251)
Supplement: iyaf251_Supplementary_Data [file iyaf251_supplementary_data.zip › File_S1_GENETICS-2025-308628.txt]

PHYML CODE: 
phyml --input $ALN --datatype nt --bootstrap -1 --model GTR -f e -t e --pinv e --alpha e --r_seed 12345

ML Tree: 
(PAHARI:0.08541165,CAROLI:0.05078178,((PANCEVO:0.07989703,SPRET:0.08453266)322202.462409:0.02476059,(((CIM:0.06157755,(CAST:0.08460866,(POHN:0.08584145,HMI:0.03968408)35408.984133:0.01623807)193870.673093:0.02011036)967718.410870:0.04255944,(MSM:0.03402458,((JF1:0.02929230,MOLF:0.06118405)270900.390645:0.01530457,((((PWK:0.01162036,PWD:0.01339801)3740822.005795:0.03443450,(CZECHI:0.01549695,CZECHII:0.04037491)14795.268783:0.00530942)279884.394725:0.00786654,(TOM:0.02775977,GOR:0.03104284)1297123.837959:0.01854730)107840.338577:0.00490615,(KAZ:0.01835559,AST:0.02764630)20294.881817:0.00358203)563671.226847:0.01528931)564204.096838:0.03072443)928245.873777:0.04834075)994344.464825:0.04905500,((PERC:0.00649387,PERA:0.00674723)1624065.138495:0.03008103,((Gough:0.02506840,(MANB:0.05244620,GAIB:0.03127817)39205.643778:0.00665830)7817.647988:0.00318211,((SKIVE:0.03160264,(LEWES:0.03078241,WSB:0.03935464)145416.644457:0.00847324)2795.146563:0.00373646,(SARA:0.03267354,SARB:0.03264214)814017.385924:0.01476109)19701.679181:0.00354539)24179.610109:0.00459115)1620663.873877:0.06116282)6790056.632796:0.15342995)2995149.452321:0.08013544);

QUICKTREE CODE: 
quicktree -in a -out t $ALN.sth > njTree.nwk


NJ Tree: 
(
(
LEWES:0.05108,
WSB:0.04727)
:0.00319,
(
SARB:0.05519,
SARA:0.05526)
:0.00780,
(
(
MANB:0.06764,
(
(
(
(
POHN:0.09658,
(
HMI:0.12765,
CIM:0.17893)
:0.01158)
:0.00078,
CAST:0.09562)
:0.03486,
(
(
(
PWK:0.01644,
PWD:0.01624)
:0.03376,
(
(
(
AST:0.07374,
KAZ:0.08465)
:0.01040,
(
CZECHII:0.04918,
CZECHI:0.08144)
:0.00246)
:0.00177,
(
GOR:0.03995,
TOM:0.04585)
:0.01467)
:0.00641)
:0.02044,
(
(
MOLF:0.05404,
JF1:0.05504)
:0.01473,
MSM:0.12962)
:0.00861)
:0.03569)
:0.01761,
(
(
PAHARI:0.11221,
CAROLI:0.08981)
:0.05912,
(
PANCEVO:0.09380,
SPRET:0.09994)
:0.02629)
:0.10531)
:0.06527)
:0.00192,
(
(
(
PERC:0.03959,
PERA:0.04372)
:0.03567,
(
SKIVE:0.07101,
Gough:0.08155)
:0.00250)
:0.00160,
GAIB:0.07552)
:0.00202)
:0.00083);
