# Supplementary material for: Sex-specific evolutionary programs shape recombination rate evolution in house mice
Source: Genetics. 2025 Nov 14;232(1):iyaf251. doi: 10.1093/genetics/iyaf251 (PMC12774844; doi:10.1093/genetics/iyaf251)
Supplement: iyaf251_Supplementary_Data [file iyaf251_supplementary_data.zip › Supplementary Tables.xlsx]

## Sheet: Table S1
Table S1. MLH1 counts for males and females from genetically diverse inbred house mouse strains
Strain	Sex	ID	Age (weeks)	Count	Study	Quality Score
AST	M	27aug18_AST_m1		20	Peterson and Payseur 2021	3
AST	M	27aug18_AST_m1		20	Peterson and Payseur 2021	4
AST	M	27aug18_AST_m1		20	Peterson and Payseur 2021	4
AST	M	27aug18_AST_m1		21	Peterson and Payseur 2021	2
AST	M	27aug18_AST_m1		22	Peterson and Payseur 2021	3
AST	M	27aug18_AST_m1		22	Peterson and Payseur 2021	4
AST	M	27aug18_AST_m1		22	Peterson and Payseur 2021	4
AST	M	27aug18_AST_m1		23	Peterson and Payseur 2021	2
AST	M	27aug18_AST_m1		23	Peterson and Payseur 2021	3
AST	M	27aug18_AST_m1		24	Peterson and Payseur 2021	3
AST	M	27aug18_AST_m1		24	Peterson and Payseur 2021	4
AST	M	27aug18_AST_m1		25	Peterson and Payseur 2021	2
AST	M	27aug18_AST_m1		25	Peterson and Payseur 2021	2
AST	M	27aug18_AST_m1		25	Peterson and Payseur 2021	4
AST	M	27aug18_AST_m1		26	Peterson and Payseur 2021	4
AST	M	27aug18_AST_m1		27	Peterson and Payseur 2021	1
AST	M	27aug18_AST_m1		29	Peterson and Payseur 2021	1
AST	M	3sep18_AST_m1		20	Peterson and Payseur 2021	4
AST	M	3sep18_AST_m1		25	Peterson and Payseur 2021	4
AST	M	7aug18_AST_m1		20	Peterson and Payseur 2021	2
AST	M	7aug18_AST_m1		22	Peterson and Payseur 2021	3
AST	M	7aug18_AST_m1		23	Peterson and Payseur 2021	3
AST	M	7aug18_AST_m1		23	Peterson and Payseur 2021	3
AST	M	7aug18_AST_m1		23	Peterson and Payseur 2021	3
AST	M	7aug18_AST_m1		23	Peterson and Payseur 2021	4
AST	M	7aug18_AST_m1		23	Peterson and Payseur 2021	4
AST	M	7aug18_AST_m1		24	Peterson and Payseur 2021	3
AST	M	7aug18_AST_m1		24	Peterson and Payseur 2021	3
AST	M	7aug18_AST_m1		24	Peterson and Payseur 2021	3
AST	M	7aug18_AST_m1		24	Peterson and Payseur 2021	4
AST	M	7aug18_AST_m1		26	Peterson and Payseur 2021	3
AST	M	7aug18_AST_m1		27	Peterson and Payseur 2021	2
AST	M	7aug18_AST_m1		27	Peterson and Payseur 2021	3
AST	M	7aug18_AST_m1		27	Peterson and Payseur 2021	4
AST	M	7aug18_AST_m1		28	Peterson and Payseur 2021	3
AST	M	7aug18_AST_m1		30	Peterson and Payseur 2021	4
AST	M	8jun18_AST_m1		21	Peterson and Payseur 2021	3
AST	M	8jun18_AST_m1		22	Peterson and Payseur 2021	3
AST	M	8jun18_AST_m1		22	Peterson and Payseur 2021	3
AST	M	8jun18_AST_m1		22	Peterson and Payseur 2021	4
AST	M	8jun18_AST_m1		22	Peterson and Payseur 2021	4
AST	M	8jun18_AST_m1		23	Peterson and Payseur 2021	3
AST	M	8jun18_AST_m1		23	Peterson and Payseur 2021	3
AST	M	8jun18_AST_m1		23	Peterson and Payseur 2021	3
AST	M	8jun18_AST_m1		23	Peterson and Payseur 2021	4
AST	M	8jun18_AST_m1		23	Peterson and Payseur 2021	4
AST	M	8jun18_AST_m1		24	Peterson and Payseur 2021	1
AST	M	8jun18_AST_m1		24	Peterson and Payseur 2021	2
AST	M	8jun18_AST_m1		24	Peterson and Payseur 2021	3
AST	M	8jun18_AST_m1		24	Peterson and Payseur 2021	3
AST	M	8jun18_AST_m1		24	Peterson and Payseur 2021	4
AST	M	8jun18_AST_m1		25	Peterson and Payseur 2021	1
AST	M	8jun18_AST_m1		25	Peterson and Payseur 2021	2
AST	M	8jun18_AST_m1		25	Peterson and Payseur 2021	2
AST	M	8jun18_AST_m1		25	Peterson and Payseur 2021	3
AST	M	8jun18_AST_m1		25	Peterson and Payseur 2021	3
AST	M	8jun18_AST_m1		26	Peterson and Payseur 2021	1
AST	M	8jun18_AST_m1		26	Peterson and Payseur 2021	4
AST	M	8jun18_AST_m1		27	Peterson and Payseur 2021	2
AST	M	8jun18_AST_m1		27	Peterson and Payseur 2021	4
AST	M	8jun18_AST_m1		28	Peterson and Payseur 2021	3
AST	M	8jun18_AST_m1		29	Peterson and Payseur 2021	1
AST	M	8jun18_AST_m1		30	Peterson and Payseur 2021	1
AST	M	8jun18_AST_m1		30	Peterson and Payseur 2021	2
AST	M	8jun18_AST_m1		30	Peterson and Payseur 2021	4
CAROLI_JAX	M	3186		24	This study	0
CAROLI_JAX	M	3186		27	This study	0
CAROLI_JAX	M	3186		27	This study	0
CAROLI_JAX	M	3186		27	This study	0
CAROLI_JAX	M	3186		28	This study	0
CAROLI_JAX	M	3186		28	This study	0
CAROLI_JAX	M	3186		28	This study	0
CAROLI_JAX	M	3186		28	This study	0
CAROLI_JAX	M	3186		28	This study	0
CAROLI_JAX	M	3186		30	This study	0
CAROLI_JAX	M	3186		30	This study	0
CAROLI_JAX	M	3186		31	This study	0
CAROLI_JAX	M	3186		31	This study	0
CAROLI_JAX	M	3186		31	This study	0
CAROLI_JAX	M	3186		32	This study	0
CAROLI_JAX	M	3186		32	This study	0
CAROLI_JAX	M	3186		32	This study	0
CAROLI_JAX	M	3187		23	This study	0
CAROLI_JAX	M	3187		27	This study	0
CAROLI_JAX	M	3187		28	This study	0
CAROLI_JAX	M	3187		28	This study	0
CAROLI_JAX	M	3187		28	This study	0
CAROLI_JAX	M	3187		28	This study	0
CAROLI_JAX	M	3187		28	This study	0
CAROLI_JAX	M	3187		28	This study	0
CAROLI_JAX	M	3187		29	This study	0
CAROLI_JAX	M	3187		29	This study	0
CAROLI_JAX	M	3187		29	This study	0
CAROLI_JAX	M	3187		30	This study	0
CAROLI_JAX	M	3187		30	This study	0
CAROLI_JAX	M	3187		30	This study	0
CAROLI_JAX	M	3187		32	This study	0
CAROLI_JAX	M	3187		32	This study	0
CAROLI_JAX	M	3187		32	This study	0
CAROLI_JAX	M	3187		33	This study	0
CAROLI_JAX	M	3187		33	This study	0
CAROLI_JAX	M	3187		34	This study	0
CAROLI_JAX	M	3217		26	This study	0
CAROLI_JAX	M	3217		27	This study	0
CAROLI_JAX	M	3217		27	This study	0
CAROLI_JAX	M	3217		28	This study	0
CAROLI_JAX	M	3217		28	This study	0
CAROLI_JAX	M	3217		28	This study	0
CAROLI_JAX	M	3217		29	This study	0
CAROLI_JAX	M	3217		29	This study	0
CAROLI_JAX	M	3217		29	This study	0
CAROLI_JAX	M	3217		29	This study	0
CAROLI_JAX	M	3217		30	This study	0
CAROLI_JAX	M	3217		30	This study	0
CAROLI_JAX	M	3217		31	This study	0
CAROLI_JAX	M	3217		31	This study	0
CAROLI_JAX	M	3217		31	This study	0
CAROLI_JAX	M	3217		32	This study	0
CAROLI_JAX	M	3217		33	This study	0
CAROLI_JAX	M	3217		33	This study	0
CAROLI_JAX	M	3217		34	This study	0
CAROLI_JAX	M	3217		35	This study	0
CAROLI_JAX	M	3217		36	This study	0
CAROLI_RIKEN	M	1mar18_CAROLI_m1		19	Peterson and Payseur 2021	2
CAROLI_RIKEN	M	1mar18_CAROLI_m1		20	Peterson and Payseur 2021	3
CAROLI_RIKEN	M	1mar18_CAROLI_m1		22	Peterson and Payseur 2021	1
CAROLI_RIKEN	M	1mar18_CAROLI_m1		22	Peterson and Payseur 2021	3
CAROLI_RIKEN	M	1mar18_CAROLI_m1		23	Peterson and Payseur 2021	3
CAROLI_RIKEN	M	1mar18_CAROLI_m1		25	Peterson and Payseur 2021	2
CAROLI_RIKEN	M	1mar18_CAROLI_m1		25	Peterson and Payseur 2021	2
CAROLI_RIKEN	M	1mar18_CAROLI_m1		25	Peterson and Payseur 2021	2
CAROLI_RIKEN	M	1mar18_CAROLI_m1		25	Peterson and Payseur 2021	2
CAROLI_RIKEN	M	1mar18_CAROLI_m1		25	Peterson and Payseur 2021	2
CAROLI_RIKEN	M	1mar18_CAROLI_m1		25	Peterson and Payseur 2021	2
CAROLI_RIKEN	M	1mar18_CAROLI_m1		25	Peterson and Payseur 2021	2
CAROLI_RIKEN	M	1mar18_CAROLI_m1		25	Peterson and Payseur 2021	3
CAROLI_RIKEN	M	1mar18_CAROLI_m1		25	Peterson and Payseur 2021	3
CAROLI_RIKEN	M	1mar18_CAROLI_m1		25	Peterson and Payseur 2021	3
CAROLI_RIKEN	M	1mar18_CAROLI_m1		25	Peterson and Payseur 2021	4
CAROLI_RIKEN	M	1mar18_CAROLI_m1		27	Peterson and Payseur 2021	1
CAROLI_RIKEN	M	1mar18_CAROLI_m1		27	Peterson and Payseur 2021	2
CAROLI_RIKEN	M	1mar18_CAROLI_m1		27	Peterson and Payseur 2021	2
CAROLI_RIKEN	M	1mar18_CAROLI_m1		28	Peterson and Payseur 2021	1
CAROLI_RIKEN	M	1mar18_CAROLI_m1		28	Peterson and Payseur 2021	1
CAROLI_RIKEN	M	1mar18_CAROLI_m1		28	Peterson and Payseur 2021	2
CAROLI_RIKEN	M	1mar18_CAROLI_m1		28	Peterson and Payseur 2021	2
CAROLI_RIKEN	M	1mar18_CAROLI_m1		29	Peterson and Payseur 2021	2
CAROLI_RIKEN	M	1mar18_CAROLI_m1		30	Peterson and Payseur 2021	1
CAROLI_RIKEN	M	1mar18_CAROLI_m1		30	Peterson and Payseur 2021	1
CAROLI_RIKEN	M	1mar18_CAROLI_m1		30	Peterson and Payseur 2021	1
CAROLI_RIKEN	M	1mar18_CAROLI_m1		31	Peterson and Payseur 2021	1
CAROLI_RIKEN	M	1mar18_CAROLI_m1		31	Peterson and Payseur 2021	1
CAROLI_RIKEN	M	9apr18_CAROLI_m1		21	Peterson and Payseur 2021	4
CAROLI_RIKEN	M	9apr18_CAROLI_m1		23	Peterson and Payseur 2021	2
CAROLI_RIKEN	M	9apr18_CAROLI_m1		24	Peterson and Payseur 2021	3
CAROLI_RIKEN	M	9apr18_CAROLI_m1		26	Peterson and Payseur 2021	1
CAROLI_RIKEN	M	9apr18_CAROLI_m1		26	Peterson and Payseur 2021	3
CAROLI_RIKEN	M	9apr18_CAROLI_m1		26	Peterson and Payseur 2021	4
CAROLI_RIKEN	M	9apr18_CAROLI_m1		26	Peterson and Payseur 2021	4
CAROLI_RIKEN	M	9apr18_CAROLI_m1		27	Peterson and Payseur 2021	2
CAROLI_RIKEN	M	9apr18_CAROLI_m1		27	Peterson and Payseur 2021	2
CAROLI_RIKEN	M	9apr18_CAROLI_m1		27	Peterson and Payseur 2021	3
CAROLI_RIKEN	M	9apr18_CAROLI_m1		28	Peterson and Payseur 2021	2
CAROLI_RIKEN	M	9apr18_CAROLI_m1		28	Peterson and Payseur 2021	3
CAROLI_RIKEN	M	9apr18_CAROLI_m1		28	Peterson and Payseur 2021	4
CAROLI_RIKEN	M	9apr18_CAROLI_m1		28	Peterson and Payseur 2021	4
CAROLI_RIKEN	M	9apr18_CAROLI_m1		29	Peterson and Payseur 2021	2
CAROLI_RIKEN	M	9apr18_CAROLI_m1		29	Peterson and Payseur 2021	3
CAROLI_RIKEN	M	9apr18_CAROLI_m1		29	Peterson and Payseur 2021	3
CAROLI_RIKEN	M	9apr18_CAROLI_m1		29	Peterson and Payseur 2021	4
CAROLI_RIKEN	M	9apr18_CAROLI_m1		29	Peterson and Payseur 2021	4
CAROLI_RIKEN	M	9apr18_CAROLI_m1		30	Peterson and Payseur 2021	3
CAROLI_RIKEN	M	9apr18_CAROLI_m1		30	Peterson and Payseur 2021	3
CAROLI_RIKEN	M	9apr18_CAROLI_m1		30	Peterson and Payseur 2021	3
CAROLI_RIKEN	M	9apr18_CAROLI_m1		30	Peterson and Payseur 2021	4
CAROLI_RIKEN	M	9apr18_CAROLI_m1		30	Peterson and Payseur 2021	4
CAROLI_RIKEN	M	9apr18_CAROLI_m1		30	Peterson and Payseur 2021	4
CAROLI_RIKEN	M	9apr18_CAROLI_m1		31	Peterson and Payseur 2021	2
CAROLI_RIKEN	M	9apr18_CAROLI_m1		32	Peterson and Payseur 2021	3
CAROLI_RIKEN	M	9apr18_CAROLI_m1		32	Peterson and Payseur 2021	4
CAST	F	1mar17_CAST_f1		26	Peterson and Payseur 2021	4
CAST	F	CAST1_F		20	Lynn et al. 2002	0
CAST	F	CAST1_F		21	Lynn et al. 2002	0
CAST	F	CAST1_F		23	Lynn et al. 2002	0
CAST	F	CAST1_F		25	Lynn et al. 2002	0
CAST	F	CAST1_F		26	Lynn et al. 2002	0
CAST	F	CAST1_F		26	Lynn et al. 2002	0
CAST	F	CAST1_F		26	Lynn et al. 2002	0
CAST	F	CAST1_F		27	Lynn et al. 2002	0
CAST	F	CAST1_F		28	Lynn et al. 2002	0
CAST	F	CAST1_F		28	Lynn et al. 2002	0
CAST	F	CAST1_F		28	Lynn et al. 2002	0
CAST	F	CAST1_F		33	Lynn et al. 2002	0
CAST	M	30jun16_CAST_m1		20	Peterson and Payseur 2021	2
CAST	M	30jun16_CAST_m1		20	Peterson and Payseur 2021	3
CAST	M	30jun16_CAST_m1		20	Peterson and Payseur 2021	4
CAST	M	30jun16_CAST_m1		21	Peterson and Payseur 2021	2
CAST	M	30jun16_CAST_m1		21	Peterson and Payseur 2021	3
CAST	M	30jun16_CAST_m1		21	Peterson and Payseur 2021	4
CAST	M	30jun16_CAST_m1		21	Peterson and Payseur 2021	4
CAST	M	30jun16_CAST_m1		22	Peterson and Payseur 2021	1
CAST	M	30jun16_CAST_m1		22	Peterson and Payseur 2021	3
CAST	M	30jun16_CAST_m1		23	Peterson and Payseur 2021	2
CAST	M	30jun16_CAST_m1		23	Peterson and Payseur 2021	3
CAST	M	30jun16_CAST_m1		24	Peterson and Payseur 2021	2
CAST	M	30jun16_CAST_m1		25	Peterson and Payseur 2021	2
CAST	M	30jun16_CAST_m1		25	Peterson and Payseur 2021	3
CAST	M	30jun16_CAST_m1		25	Peterson and Payseur 2021	4
CAST	M	30jun16_CAST_m3		20	Peterson and Payseur 2021	1
CAST	M	30jun16_CAST_m3		20	Peterson and Payseur 2021	2
CAST	M	30jun16_CAST_m3		20	Peterson and Payseur 2021	2
CAST	M	30jun16_CAST_m3		20	Peterson and Payseur 2021	3
CAST	M	30jun16_CAST_m3		20	Peterson and Payseur 2021	3
CAST	M	30jun16_CAST_m3		21	Peterson and Payseur 2021	1
CAST	M	30jun16_CAST_m3		21	Peterson and Payseur 2021	1
CAST	M	30jun16_CAST_m3		22	Peterson and Payseur 2021	1
CAST	M	30jun16_CAST_m3		22	Peterson and Payseur 2021	1
CAST	M	30jun16_CAST_m3		22	Peterson and Payseur 2021	1
CAST	M	30jun16_CAST_m3		22	Peterson and Payseur 2021	2
CAST	M	30jun16_CAST_m3		22	Peterson and Payseur 2021	2
CAST	M	30jun16_CAST_m3		22	Peterson and Payseur 2021	2
CAST	M	30jun16_CAST_m3		22	Peterson and Payseur 2021	2
CAST	M	30jun16_CAST_m3		22	Peterson and Payseur 2021	3
CAST	M	30jun16_CAST_m3		22	Peterson and Payseur 2021	3
CAST	M	30jun16_CAST_m3		23	Peterson and Payseur 2021	1
CAST	M	30jun16_CAST_m3		23	Peterson and Payseur 2021	1
CAST	M	30jun16_CAST_m3		23	Peterson and Payseur 2021	1
CAST	M	30jun16_CAST_m3		23	Peterson and Payseur 2021	2
CAST	M	30jun16_CAST_m3		23	Peterson and Payseur 2021	4
CAST	M	30jun16_CAST_m3		24	Peterson and Payseur 2021	1
CAST	M	30jun16_CAST_m3		24	Peterson and Payseur 2021	2
CAST	M	30jun16_CAST_m3		26	Peterson and Payseur 2021	1
CAST	M	30jun16_CAST_m3		26	Peterson and Payseur 2021	1
CAST	M	30jun16_CAST_m3		29	Peterson and Payseur 2021	2
CAST	M	CAST1		19	Dumont and Payseur 2011	0
CAST	M	CAST1		19	Dumont and Payseur 2011	0
CAST	M	CAST1		19	Dumont and Payseur 2011	0
CAST	M	CAST1		20	Dumont and Payseur 2011	0
CAST	M	CAST1		20	Dumont and Payseur 2011	0
CAST	M	CAST1		20	Dumont and Payseur 2011	0
CAST	M	CAST1		20	Dumont and Payseur 2011	0
CAST	M	CAST1		20	Dumont and Payseur 2011	0
CAST	M	CAST1		21	Dumont and Payseur 2011	0
CAST	M	CAST1		21	Dumont and Payseur 2011	0
CAST	M	CAST1		21	Dumont and Payseur 2011	0
CAST	M	CAST1		21	Dumont and Payseur 2011	0
CAST	M	CAST1		21	Dumont and Payseur 2011	0
CAST	M	CAST1		21	Dumont and Payseur 2011	0
CAST	M	CAST1		21	Dumont and Payseur 2011	0
CAST	M	CAST1		21	Dumont and Payseur 2011	0
CAST	M	CAST1		21	Dumont and Payseur 2011	0
CAST	M	CAST1		21	Dumont and Payseur 2011	0
CAST	M	CAST1		21	Dumont and Payseur 2011	0
CAST	M	CAST1		22	Dumont and Payseur 2011	0
CAST	M	CAST1		22	Dumont and Payseur 2011	0
CAST	M	CAST1		22	Dumont and Payseur 2011	0
CAST	M	CAST1		22	Dumont and Payseur 2011	0
CAST	M	CAST1		23	Dumont and Payseur 2011	0
CAST	M	CAST1		23	Dumont and Payseur 2011	0
CAST	M	CAST1		23	Dumont and Payseur 2011	0
CAST	M	CAST1		23	Dumont and Payseur 2011	0
CAST	M	CAST1		23	Dumont and Payseur 2011	0
CAST	M	CAST1		23	Dumont and Payseur 2011	0
CAST	M	CAST1		24	Dumont and Payseur 2011	0
CAST	M	CAST1		24	Dumont and Payseur 2011	0
CAST	M	CAST1		24	Dumont and Payseur 2011	0
CAST	M	CAST1		24	Dumont and Payseur 2011	0
CAST	M	CAST1		26	Dumont and Payseur 2011	0
CAST	M	CAST1		26	Dumont and Payseur 2011	0
CAST	M	CAST1		26	Dumont and Payseur 2011	0
CAST	M	CAST1		26	Dumont and Payseur 2011	0
CAST	M	CAST2		19	Dumont and Payseur 2011	0
CAST	M	CAST2		19	Dumont and Payseur 2011	0
CAST	M	CAST2		19	Dumont and Payseur 2011	0
CAST	M	CAST2		20	Dumont and Payseur 2011	0
CAST	M	CAST2		20	Dumont and Payseur 2011	0
CAST	M	CAST2		20	Dumont and Payseur 2011	0
CAST	M	CAST2		21	Dumont and Payseur 2011	0
CAST	M	CAST2		21	Dumont and Payseur 2011	0
CAST	M	CAST2		21	Dumont and Payseur 2011	0
CAST	M	CAST2		21	Dumont and Payseur 2011	0
CAST	M	CAST2		21	Dumont and Payseur 2011	0
CAST	M	CAST2		21	Dumont and Payseur 2011	0
CAST	M	CAST2		21	Dumont and Payseur 2011	0
CAST	M	CAST2		21	Dumont and Payseur 2011	0
CAST	M	CAST2		21	Dumont and Payseur 2011	0
CAST	M	CAST2		22	Dumont and Payseur 2011	0
CAST	M	CAST2		22	Dumont and Payseur 2011	0
CAST	M	CAST2		22	Dumont and Payseur 2011	0
CAST	M	CAST2		22	Dumont and Payseur 2011	0
CAST	M	CAST2		23	Dumont and Payseur 2011	0
CAST	M	CAST2		23	Dumont and Payseur 2011	0
CAST	M	CAST2		23	Dumont and Payseur 2011	0
CAST	M	CAST2		23	Dumont and Payseur 2011	0
CAST	M	CAST2		23	Dumont and Payseur 2011	0
CAST	M	CAST2		24	Dumont and Payseur 2011	0
CAST	M	CAST2		24	Dumont and Payseur 2011	0
CAST	M	CAST2		24	Dumont and Payseur 2011	0
CAST	M	CAST2		25	Dumont and Payseur 2011	0
CAST	M	CAST2		25	Dumont and Payseur 2011	0
CAST	M	CAST3		19	Dumont and Payseur 2011	0
CAST	M	CAST3		20	Dumont and Payseur 2011	0
CAST	M	CAST3		20	Dumont and Payseur 2011	0
CAST	M	CAST3		20	Dumont and Payseur 2011	0
CAST	M	CAST3		20	Dumont and Payseur 2011	0
CAST	M	CAST3		20	Dumont and Payseur 2011	0
CAST	M	CAST3		20	Dumont and Payseur 2011	0
CAST	M	CAST3		21	Dumont and Payseur 2011	0
CAST	M	CAST3		21	Dumont and Payseur 2011	0
CAST	M	CAST3		21	Dumont and Payseur 2011	0
CAST	M	CAST3		21	Dumont and Payseur 2011	0
CAST	M	CAST3		21	Dumont and Payseur 2011	0
CAST	M	CAST3		22	Dumont and Payseur 2011	0
CAST	M	CAST3		22	Dumont and Payseur 2011	0
CAST	M	CAST3		22	Dumont and Payseur 2011	0
CAST	M	CAST3		22	Dumont and Payseur 2011	0
CAST	M	CAST3		22	Dumont and Payseur 2011	0
CAST	M	CAST3		22	Dumont and Payseur 2011	0
CAST	M	CAST3		22	Dumont and Payseur 2011	0
CAST	M	CAST3		22	Dumont and Payseur 2011	0
CAST	M	CAST3		22	Dumont and Payseur 2011	0
CAST	M	CAST3		23	Dumont and Payseur 2011	0
CAST	M	CAST3		23	Dumont and Payseur 2011	0
CAST	M	CAST3		23	Dumont and Payseur 2011	0
CAST	M	CAST3		26	Dumont and Payseur 2011	0
CIM	M	CIM1		20	Dumont and Payseur 2011	0
CIM	M	CIM1		20	Dumont and Payseur 2011	0
CIM	M	CIM1		20	Dumont and Payseur 2011	0
CIM	M	CIM1		21	Dumont and Payseur 2011	0
CIM	M	CIM1		21	Dumont and Payseur 2011	0
CIM	M	CIM1		21	Dumont and Payseur 2011	0
CIM	M	CIM1		21	Dumont and Payseur 2011	0
CIM	M	CIM1		23	Dumont and Payseur 2011	0
CIM	M	CIM1		24	Dumont and Payseur 2011	0
CIM	M	CIM1		26	Dumont and Payseur 2011	0
CIM	M	CIM2		21	Dumont and Payseur 2011	0
CIM	M	CIM2		21	Dumont and Payseur 2011	0
CIM	M	CIM2		22	Dumont and Payseur 2011	0
CIM	M	CIM2		23	Dumont and Payseur 2011	0
CIM	M	CIM2		23	Dumont and Payseur 2011	0
CIM	M	CIM2		23	Dumont and Payseur 2011	0
CIM	M	CIM2		24	Dumont and Payseur 2011	0
CIM	M	CIM2		25	Dumont and Payseur 2011	0
CIM	M	CIM2		26	Dumont and Payseur 2011	0
CIM	M	CIM2		26	Dumont and Payseur 2011	0
CIM	M	CIM2		26	Dumont and Payseur 2011	0
CIM	M	CIM2		26	Dumont and Payseur 2011	0
CIM	M	CIM2		26	Dumont and Payseur 2011	0
CIM	M	CIM2		27	Dumont and Payseur 2011	0
CIM	M	CIM2		27	Dumont and Payseur 2011	0
CIM	M	CIM2		29	Dumont and Payseur 2011	0
CIM	M	CIM3		20	Dumont and Payseur 2011	0
CIM	M	CIM3		25	Dumont and Payseur 2011	0
CIM	M	CIM5		19	Dumont and Payseur 2011	0
CIM	M	CIM5		19	Dumont and Payseur 2011	0
CIM	M	CIM5		20	Dumont and Payseur 2011	0
CIM	M	CIM5		20	Dumont and Payseur 2011	0
CIM	M	CIM5		20	Dumont and Payseur 2011	0
CIM	M	CIM5		20	Dumont and Payseur 2011	0
CIM	M	CIM5		21	Dumont and Payseur 2011	0
CIM	M	CIM5		21	Dumont and Payseur 2011	0
CIM	M	CIM5		21	Dumont and Payseur 2011	0
CIM	M	CIM5		21	Dumont and Payseur 2011	0
CIM	M	CIM5		21	Dumont and Payseur 2011	0
CIM	M	CIM5		21	Dumont and Payseur 2011	0
CIM	M	CIM5		21	Dumont and Payseur 2011	0
CIM	M	CIM5		21	Dumont and Payseur 2011	0
CIM	M	CIM5		21	Dumont and Payseur 2011	0
CIM	M	CIM5		21	Dumont and Payseur 2011	0
CIM	M	CIM5		21	Dumont and Payseur 2011	0
CIM	M	CIM5		22	Dumont and Payseur 2011	0
CIM	M	CIM5		22	Dumont and Payseur 2011	0
CIM	M	CIM5		22	Dumont and Payseur 2011	0
CIM	M	CIM5		22	Dumont and Payseur 2011	0
CIM	M	CIM5		22	Dumont and Payseur 2011	0
CIM	M	CIM5		22	Dumont and Payseur 2011	0
CIM	M	CIM5		22	Dumont and Payseur 2011	0
CIM	M	CIM5		22	Dumont and Payseur 2011	0
CIM	M	CIM5		22	Dumont and Payseur 2011	0
CIM	M	CIM5		22	Dumont and Payseur 2011	0
CIM	M	CIM5		23	Dumont and Payseur 2011	0
CIM	M	CIM5		23	Dumont and Payseur 2011	0
CIM	M	CIM5		23	Dumont and Payseur 2011	0
CIM	M	CIM5		23	Dumont and Payseur 2011	0
CIM	M	CIM5		23	Dumont and Payseur 2011	0
CIM	M	CIM5		23	Dumont and Payseur 2011	0
CIM	M	CIM5		23	Dumont and Payseur 2011	0
CIM	M	CIM5		24	Dumont and Payseur 2011	0
CIM	M	CIM5		24	Dumont and Payseur 2011	0
CIM	M	CIM5		24	Dumont and Payseur 2011	0
CIM	M	CIM5		24	Dumont and Payseur 2011	0
CIM	M	CIM5		24	Dumont and Payseur 2011	0
CIM	M	CIM5		24	Dumont and Payseur 2011	0
CIM	M	CIM5		24	Dumont and Payseur 2011	0
CIM	M	CIM5		24	Dumont and Payseur 2011	0
CIM	M	CIM5		24	Dumont and Payseur 2011	0
CIM	M	CIM5		24	Dumont and Payseur 2011	0
CIM	M	CIM5		24	Dumont and Payseur 2011	0
CIM	M	CIM5		25	Dumont and Payseur 2011	0
CIM	M	CIM5		25	Dumont and Payseur 2011	0
CIM	M	CIM5		25	Dumont and Payseur 2011	0
CIM	M	CIM5		26	Dumont and Payseur 2011	0
CIM	M	CIM5		27	Dumont and Payseur 2011	0
CIM	M	CIM6		19	Dumont and Payseur 2011	0
CIM	M	CIM6		19	Dumont and Payseur 2011	0
CIM	M	CIM6		19	Dumont and Payseur 2011	0
CIM	M	CIM6		20	Dumont and Payseur 2011	0
CIM	M	CIM6		20	Dumont and Payseur 2011	0
CIM	M	CIM6		20	Dumont and Payseur 2011	0
CIM	M	CIM6		20	Dumont and Payseur 2011	0
CIM	M	CIM6		20	Dumont and Payseur 2011	0
CIM	M	CIM6		20	Dumont and Payseur 2011	0
CIM	M	CIM6		21	Dumont and Payseur 2011	0
CIM	M	CIM6		21	Dumont and Payseur 2011	0
CIM	M	CIM6		21	Dumont and Payseur 2011	0
CIM	M	CIM6		22	Dumont and Payseur 2011	0
CIM	M	CIM6		22	Dumont and Payseur 2011	0
CIM	M	CIM6		22	Dumont and Payseur 2011	0
CIM	M	CIM6		22	Dumont and Payseur 2011	0
CIM	M	CIM6		22	Dumont and Payseur 2011	0
CIM	M	CIM6		23	Dumont and Payseur 2011	0
CIM	M	CIM6		23	Dumont and Payseur 2011	0
CIM	M	CIM6		23	Dumont and Payseur 2011	0
CIM	M	CIM6		23	Dumont and Payseur 2011	0
CIM	M	CIM6		24	Dumont and Payseur 2011	0
CIM	M	CIM6		24	Dumont and Payseur 2011	0
CIM	M	CIM6		24	Dumont and Payseur 2011	0
CIM	M	CIM6		24	Dumont and Payseur 2011	0
CIM	M	CIM6		25	Dumont and Payseur 2011	0
CIM	M	CIM6		25	Dumont and Payseur 2011	0
CIM	M	CIM6		25	Dumont and Payseur 2011	0
CIM	M	CIM6		26	Dumont and Payseur 2011	0
CIM	M	CIM6		26	Dumont and Payseur 2011	0
CIM	M	CIM6		27	Dumont and Payseur 2011	0
CZECHI	M	2497		23	Dumont and Payseur 2011	0
CZECHI	M	2497		24	Dumont and Payseur 2011	0
CZECHI	M	2497		25	Dumont and Payseur 2011	0
CZECHI	M	2497		25	Dumont and Payseur 2011	0
CZECHI	M	2497		25	Dumont and Payseur 2011	0
CZECHI	M	2497		25	Dumont and Payseur 2011	0
CZECHI	M	2497		26	Dumont and Payseur 2011	0
CZECHI	M	2497		26	Dumont and Payseur 2011	0
CZECHI	M	2497		26	Dumont and Payseur 2011	0
CZECHI	M	2497		26	Dumont and Payseur 2011	0
CZECHI	M	2497		26	Dumont and Payseur 2011	0
CZECHI	M	2497		26	Dumont and Payseur 2011	0
CZECHI	M	2497		27	Dumont and Payseur 2011	0
CZECHI	M	2497		27	Dumont and Payseur 2011	0
CZECHI	M	2497		27	Dumont and Payseur 2011	0
CZECHI	M	2497		27	Dumont and Payseur 2011	0
CZECHI	M	2497		28	Dumont and Payseur 2011	0
CZECHI	M	2497		28	Dumont and Payseur 2011	0
CZECHI	M	2497		28	Dumont and Payseur 2011	0
CZECHI	M	2497		28	Dumont and Payseur 2011	0
CZECHI	M	2497		28	Dumont and Payseur 2011	0
CZECHI	M	2497		28	Dumont and Payseur 2011	0
CZECHI	M	2497		29	Dumont and Payseur 2011	0
CZECHI	M	2497		30	Dumont and Payseur 2011	0
CZECHI	M	2497		31	Dumont and Payseur 2011	0
CZECHI	M	2498		24	Dumont and Payseur 2011	0
CZECHI	M	2498		24	Dumont and Payseur 2011	0
CZECHI	M	2498		25	Dumont and Payseur 2011	0
CZECHI	M	2498		25	Dumont and Payseur 2011	0
CZECHI	M	2498		25	Dumont and Payseur 2011	0
CZECHI	M	2498		25	Dumont and Payseur 2011	0
CZECHI	M	2498		26	Dumont and Payseur 2011	0
CZECHI	M	2498		26	Dumont and Payseur 2011	0
CZECHI	M	2498		26	Dumont and Payseur 2011	0
CZECHI	M	2498		27	Dumont and Payseur 2011	0
CZECHI	M	2498		27	Dumont and Payseur 2011	0
CZECHI	M	2498		27	Dumont and Payseur 2011	0
CZECHI	M	2498		27	Dumont and Payseur 2011	0
CZECHI	M	2498		27	Dumont and Payseur 2011	0
CZECHI	M	2498		28	Dumont and Payseur 2011	0
CZECHI	M	2498		28	Dumont and Payseur 2011	0
CZECHI	M	2498		28	Dumont and Payseur 2011	0
CZECHI	M	2498		29	Dumont and Payseur 2011	0
CZECHI	M	2498		29	Dumont and Payseur 2011	0
CZECHI	M	2498		30	Dumont and Payseur 2011	0
CZECHI	M	2498		30	Dumont and Payseur 2011	0
CZECHI	M	2498		30	Dumont and Payseur 2011	0
CZECHI	M	2498		32	Dumont and Payseur 2011	0
CZECHI	M	2500		22	Dumont and Payseur 2011	0
CZECHI	M	2500		23	Dumont and Payseur 2011	0
CZECHI	M	2500		23	Dumont and Payseur 2011	0
CZECHI	M	2500		25	Dumont and Payseur 2011	0
CZECHI	M	2500		25	Dumont and Payseur 2011	0
CZECHI	M	2500		25	Dumont and Payseur 2011	0
CZECHI	M	2500		26	Dumont and Payseur 2011	0
CZECHI	M	2500		26	Dumont and Payseur 2011	0
CZECHI	M	2500		26	Dumont and Payseur 2011	0
CZECHI	M	2500		26	Dumont and Payseur 2011	0
CZECHI	M	2500		27	Dumont and Payseur 2011	0
CZECHI	M	2500		27	Dumont and Payseur 2011	0
CZECHI	M	2500		27	Dumont and Payseur 2011	0
CZECHI	M	2500		27	Dumont and Payseur 2011	0
CZECHI	M	2500		27	Dumont and Payseur 2011	0
CZECHI	M	2500		28	Dumont and Payseur 2011	0
CZECHI	M	2500		28	Dumont and Payseur 2011	0
CZECHI	M	2500		28	Dumont and Payseur 2011	0
CZECHI	M	2500		28	Dumont and Payseur 2011	0
CZECHI	M	2500		29	Dumont and Payseur 2011	0
CZECHI	M	2500		29	Dumont and Payseur 2011	0
CZECHI	M	2500		29	Dumont and Payseur 2011	0
CZECHI	M	2500		29	Dumont and Payseur 2011	0
CZECHI	M	2500		30	Dumont and Payseur 2011	0
CZECHI	M	2785		20	Dumont and Payseur 2011	0
CZECHI	M	2785		22	Dumont and Payseur 2011	0
CZECHI	M	2785		23	Dumont and Payseur 2011	0
CZECHI	M	2785		23	Dumont and Payseur 2011	0
CZECHI	M	2785		25	Dumont and Payseur 2011	0
CZECHI	M	2785		25	Dumont and Payseur 2011	0
CZECHI	M	2785		26	Dumont and Payseur 2011	0
CZECHI	M	2785		26	Dumont and Payseur 2011	0
CZECHI	M	2785		26	Dumont and Payseur 2011	0
CZECHI	M	2785		26	Dumont and Payseur 2011	0
CZECHI	M	2785		26	Dumont and Payseur 2011	0
CZECHI	M	2785		26	Dumont and Payseur 2011	0
CZECHI	M	2785		28	Dumont and Payseur 2011	0
CZECHI	M	2785		28	Dumont and Payseur 2011	0
CZECHI	M	2785		28	Dumont and Payseur 2011	0
CZECHI	M	2785		28	Dumont and Payseur 2011	0
CZECHI	M	2785		29	Dumont and Payseur 2011	0
CZECHI	M	2785		30	Dumont and Payseur 2011	0
CZECHI	M	2785		32	Dumont and Payseur 2011	0
CZECHI	M	3208		23	Dumont and Payseur 2011	0
CZECHI	M	3208		24	Dumont and Payseur 2011	0
CZECHI	M	3208		24	Dumont and Payseur 2011	0
CZECHI	M	3208		24	Dumont and Payseur 2011	0
CZECHI	M	3208		24	Dumont and Payseur 2011	0
CZECHI	M	3208		25	Dumont and Payseur 2011	0
CZECHI	M	3208		25	Dumont and Payseur 2011	0
CZECHI	M	3208		26	Dumont and Payseur 2011	0
CZECHI	M	3208		26	Dumont and Payseur 2011	0
CZECHI	M	3208		26	Dumont and Payseur 2011	0
CZECHI	M	3208		26	Dumont and Payseur 2011	0
CZECHI	M	3208		27	Dumont and Payseur 2011	0
CZECHI	M	3208		27	Dumont and Payseur 2011	0
CZECHI	M	3208		28	Dumont and Payseur 2011	0
CZECHI	M	3208		28	Dumont and Payseur 2011	0
CZECHI	M	3208		28	Dumont and Payseur 2011	0
CZECHI	M	3208		28	Dumont and Payseur 2011	0
CZECHI	M	3208		29	Dumont and Payseur 2011	0
CZECHI	M	3208		29	Dumont and Payseur 2011	0
CZECHI	M	3208		29	Dumont and Payseur 2011	0
CZECHI	M	3208		30	Dumont and Payseur 2011	0
CZECHI	M	3208		31	Dumont and Payseur 2011	0
CZECHI	M	3209		23	Dumont and Payseur 2011	0
CZECHI	M	3209		24	Dumont and Payseur 2011	0
CZECHI	M	3209		24	Dumont and Payseur 2011	0
CZECHI	M	3209		24	Dumont and Payseur 2011	0
CZECHI	M	3209		25	Dumont and Payseur 2011	0
CZECHI	M	3209		25	Dumont and Payseur 2011	0
CZECHI	M	3209		26	Dumont and Payseur 2011	0
CZECHI	M	3209		26	Dumont and Payseur 2011	0
CZECHI	M	3209		27	Dumont and Payseur 2011	0
CZECHI	M	3209		27	Dumont and Payseur 2011	0
CZECHI	M	3209		28	Dumont and Payseur 2011	0
CZECHI	M	3209		29	Dumont and Payseur 2011	0
CZECHI	M	3209		29	Dumont and Payseur 2011	0
CZECHI	M	3209		29	Dumont and Payseur 2011	0
CZECHI	M	3209		29	Dumont and Payseur 2011	0
CZECHI	M	3209		29	Dumont and Payseur 2011	0
CZECHI	M	3209		29	Dumont and Payseur 2011	0
CZECHI	M	3209		29	Dumont and Payseur 2011	0
CZECHI	M	3209		30	Dumont and Payseur 2011	0
CZECHI	M	3209		31	Dumont and Payseur 2011	0
CZECHI	M	3209		31	Dumont and Payseur 2011	0
CZECHI	M	3209		32	Dumont and Payseur 2011	0
CZECHI	M	3210		22	Dumont and Payseur 2011	0
CZECHI	M	3210		23	Dumont and Payseur 2011	0
CZECHI	M	3210		25	Dumont and Payseur 2011	0
CZECHI	M	3210		25	Dumont and Payseur 2011	0
CZECHI	M	3210		25	Dumont and Payseur 2011	0
CZECHI	M	3210		25	Dumont and Payseur 2011	0
CZECHI	M	3210		26	Dumont and Payseur 2011	0
CZECHI	M	3210		26	Dumont and Payseur 2011	0
CZECHI	M	3210		26	Dumont and Payseur 2011	0
CZECHI	M	3210		26	Dumont and Payseur 2011	0
CZECHI	M	3210		26	Dumont and Payseur 2011	0
CZECHI	M	3210		27	Dumont and Payseur 2011	0
CZECHI	M	3210		27	Dumont and Payseur 2011	0
CZECHI	M	3210		27	Dumont and Payseur 2011	0
CZECHI	M	3210		27	Dumont and Payseur 2011	0
CZECHI	M	3210		28	Dumont and Payseur 2011	0
CZECHI	M	3210		28	Dumont and Payseur 2011	0
CZECHI	M	3210		28	Dumont and Payseur 2011	0
CZECHI	M	3210		29	Dumont and Payseur 2011	0
CZECHI	M	3210		30	Dumont and Payseur 2011	0
CZECHI	M	3210		31	Dumont and Payseur 2011	0
CZECHII	M	26sep18_CZECH_m1		19	Peterson and Payseur 2021	3
CZECHII	M	26sep18_CZECH_m1		19	Peterson and Payseur 2021	4
CZECHII	M	26sep18_CZECH_m1		20	Peterson and Payseur 2021	3
CZECHII	M	26sep18_CZECH_m1		21	Peterson and Payseur 2021	3
CZECHII	M	26sep18_CZECH_m1		21	Peterson and Payseur 2021	3
CZECHII	M	26sep18_CZECH_m1		21	Peterson and Payseur 2021	4
CZECHII	M	26sep18_CZECH_m1		21	Peterson and Payseur 2021	4
CZECHII	M	26sep18_CZECH_m1		23	Peterson and Payseur 2021	3
CZECHII	M	26sep18_CZECH_m1		23	Peterson and Payseur 2021	3
CZECHII	M	26sep18_CZECH_m1		23	Peterson and Payseur 2021	3
CZECHII	M	26sep18_CZECH_m1		23	Peterson and Payseur 2021	4
CZECHII	M	26sep18_CZECH_m1		24	Peterson and Payseur 2021	4
CZECHII	M	26sep18_CZECH_m1		24	Peterson and Payseur 2021	4
CZECHII	M	26sep18_CZECH_m1		25	Peterson and Payseur 2021	1
CZECHII	M	26sep18_CZECH_m1		25	Peterson and Payseur 2021	2
CZECHII	M	26sep18_CZECH_m1		25	Peterson and Payseur 2021	3
CZECHII	M	26sep18_CZECH_m1		25	Peterson and Payseur 2021	3
CZECHII	M	26sep18_CZECH_m1		25	Peterson and Payseur 2021	4
CZECHII	M	26sep18_CZECH_m1		26	Peterson and Payseur 2021	3
CZECHII	M	26sep18_CZECH_m1		26	Peterson and Payseur 2021	3
CZECHII	M	26sep18_CZECH_m1		26	Peterson and Payseur 2021	4
CZECHII	M	26sep18_CZECH_m1		26	Peterson and Payseur 2021	4
CZECHII	M	26sep18_CZECH_m1		27	Peterson and Payseur 2021	3
CZECHII	M	26sep18_CZECH_m1		27	Peterson and Payseur 2021	3
CZECHII	M	27aug18_CZECH_m1		21	Peterson and Payseur 2021	2
CZECHII	M	27aug18_CZECH_m1			Peterson and Payseur 2021	4
CZECHII	M	28sep18_CZECH_m2		19	Peterson and Payseur 2021	4
CZECHII	M	28sep18_CZECH_m2		19	Peterson and Payseur 2021	4
CZECHII	M	28sep18_CZECH_m2		20	Peterson and Payseur 2021	4
CZECHII	M	28sep18_CZECH_m2		20	Peterson and Payseur 2021	4
CZECHII	M	28sep18_CZECH_m2		21	Peterson and Payseur 2021	4
CZECHII	M	28sep18_CZECH_m2		21	Peterson and Payseur 2021	4
CZECHII	M	28sep18_CZECH_m2		22	Peterson and Payseur 2021	3
CZECHII	M	28sep18_CZECH_m2		22	Peterson and Payseur 2021	4
CZECHII	M	28sep18_CZECH_m2		22	Peterson and Payseur 2021	4
CZECHII	M	28sep18_CZECH_m2		22	Peterson and Payseur 2021	4
CZECHII	M	28sep18_CZECH_m2		22	Peterson and Payseur 2021	4
CZECHII	M	28sep18_CZECH_m2		23	Peterson and Payseur 2021	3
CZECHII	M	28sep18_CZECH_m2		23	Peterson and Payseur 2021	4
CZECHII	M	28sep18_CZECH_m2		24	Peterson and Payseur 2021	3
CZECHII	M	28sep18_CZECH_m2		24	Peterson and Payseur 2021	4
CZECHII	M	28sep18_CZECH_m2		24	Peterson and Payseur 2021	4
CZECHII	M	28sep18_CZECH_m2		24	Peterson and Payseur 2021	4
CZECHII	M	28sep18_CZECH_m2		25	Peterson and Payseur 2021	2
CZECHII	M	28sep18_CZECH_m3		19	Peterson and Payseur 2021	3
CZECHII	M	28sep18_CZECH_m3		19	Peterson and Payseur 2021	4
CZECHII	M	28sep18_CZECH_m3		19	Peterson and Payseur 2021	4
CZECHII	M	28sep18_CZECH_m3		20	Peterson and Payseur 2021	3
CZECHII	M	28sep18_CZECH_m3		20	Peterson and Payseur 2021	3
CZECHII	M	28sep18_CZECH_m3		20	Peterson and Payseur 2021	4
CZECHII	M	28sep18_CZECH_m3		21	Peterson and Payseur 2021	2
CZECHII	M	28sep18_CZECH_m3		21	Peterson and Payseur 2021	3
CZECHII	M	28sep18_CZECH_m3		21	Peterson and Payseur 2021	3
CZECHII	M	28sep18_CZECH_m3		21	Peterson and Payseur 2021	4
CZECHII	M	28sep18_CZECH_m3		22	Peterson and Payseur 2021	3
CZECHII	M	28sep18_CZECH_m3		22	Peterson and Payseur 2021	3
CZECHII	M	28sep18_CZECH_m3		23	Peterson and Payseur 2021	1
CZECHII	M	28sep18_CZECH_m3		23	Peterson and Payseur 2021	1
CZECHII	M	28sep18_CZECH_m3		23	Peterson and Payseur 2021	4
CZECHII	M	28sep18_CZECH_m3		26	Peterson and Payseur 2021	3
CZECHII	M	28sep18_CZECH_m3		27	Peterson and Payseur 2021	2
CZECHII	M	8jun18_CZECH_m1		20	Peterson and Payseur 2021	4
CZECHII	M	8jun18_CZECH_m1		20	Peterson and Payseur 2021	4
CZECHII	M	8jun18_CZECH_m1		21	Peterson and Payseur 2021	3
CZECHII	M	8jun18_CZECH_m1		22	Peterson and Payseur 2021	4
CZECHII	M	8jun18_CZECH_m1		23	Peterson and Payseur 2021	4
CZECHII	M	8jun18_CZECH_m1		23	Peterson and Payseur 2021	4
GAIB	M	L2931-1	9	18	This study	0
GAIB	M	L2931-1	9	18	This study	0
GAIB	M	L2931-1	9	18	This study	0
GAIB	M	L2931-1	9	19	This study	0
GAIB	M	L2931-1	9	19	This study	0
GAIB	M	L2931-1	9	19	This study	0
GAIB	M	L2931-1	9	19	This study	0
GAIB	M	L2931-1	9	19	This study	0
GAIB	M	L2931-1	9	19	This study	0
GAIB	M	L2931-1	9	19	This study	0
GAIB	M	L2931-1	9	20	This study	0
GAIB	M	L2931-1	9	20	This study	0
GAIB	M	L2931-1	9	20	This study	0
GAIB	M	L2931-1	9	20	This study	0
GAIB	M	L2931-1	9	20	This study	0
GAIB	M	L2931-1	9	20	This study	0
GAIB	M	L2931-1	9	21	This study	0
GAIB	M	L2931-1	9	21	This study	0
GAIB	M	L2931-1	9	21	This study	0
GAIB	M	L2931-1	9	21	This study	0
GAIB	M	L2931-1	9	21	This study	0
GAIB	M	L2931-1	9	21	This study	0
GAIB	M	L2931-1	9	21	This study	0
GAIB	M	L2931-1	9	21	This study	0
GAIB	M	L2931-1	9	22	This study	0
GAIB	M	L2931-1	9	22	This study	0
GAIB	M	L2931-1	9	22	This study	0
GAIB	M	L2931-1	9	23	This study	0
GAIB	M	L2931-1	9	23	This study	0
GAIB	M	L2931-1	9	24	This study	0
GAIB	M	L2931-2	9	19	This study	0
GAIB	M	L2931-2	9	19	This study	0
GAIB	M	L2931-2	9	19	This study	0
GAIB	M	L2931-2	9	19	This study	0
GAIB	M	L2931-2	9	19	This study	0
GAIB	M	L2931-2	9	19	This study	0
GAIB	M	L2931-2	9	19	This study	0
GAIB	M	L2931-2	9	19	This study	0
GAIB	M	L2931-2	9	20	This study	0
GAIB	M	L2931-2	9	20	This study	0
GAIB	M	L2931-2	9	20	This study	0
GAIB	M	L2931-2	9	20	This study	0
GAIB	M	L2931-2	9	20	This study	0
GAIB	M	L2931-2	9	20	This study	0
GAIB	M	L2931-2	9	21	This study	0
GAIB	M	L2931-2	9	21	This study	0
GAIB	M	L2931-2	9	21	This study	0
GAIB	M	L2931-2	9	22	This study	0
GAIB	M	L2931-2	9	22	This study	0
GAIB	M	L2931-2	9	22	This study	0
GAIB	M	L2931-2	9	22	This study	0
GAIB	M	L2931-2	9	23	This study	0
GAIB	M	L2931-2	9	24	This study	0
GAIB	M	L2931-2	9	24	This study	0
GAIB	M	L2931-2	9	24	This study	0
GOR	F	L2840-1	NA	18.5	This study	0
GOR	F	L2840-1	NA	19	This study	0
GOR	F	L2840-1	NA	22	This study	0
GOR	F	L2840-1	NA	23	This study	0
GOR	F	L2840-1	NA	23	This study	0
GOR	F	L2840-1	NA	24	This study	0
GOR	F	L2840-1	NA	24.5	This study	0
GOR	F	L2840-1	NA	25.5	This study	0
GOR	F	L2840-1	NA	26	This study	0
GOR	F	L2840-1	NA	26	This study	0
GOR	F	L2840-1	NA	26	This study	0
GOR	F	L2840-1	NA	26	This study	0
GOR	F	L2840-1	NA	27	This study	0
GOR	F	L2840-1	NA	28	This study	0
GOR	F	L2840-1	NA	28.5	This study	0
GOR	F	L2840-1	NA	29	This study	0
GOR	F	L2840-1	NA	29	This study	0
GOR	F	L2840-1	NA	30	This study	0
GOR	F	L2840-1	NA	30	This study	0
GOR	F	L2840-1	NA	30.5	This study	0
GOR	F	L2840-2	NA	19.5	This study	0
GOR	F	L2840-2	NA	20	This study	0
GOR	F	L2840-2	NA	20.5	This study	0
GOR	F	L2840-2	NA	21	This study	0
GOR	F	L2840-2	NA	21	This study	0
GOR	F	L2840-2	NA	21	This study	0
GOR	F	L2840-2	NA	21.5	This study	0
GOR	F	L2840-2	NA	22	This study	0
GOR	F	L2840-2	NA	22	This study	0
GOR	F	L2840-2	NA	22.5	This study	0
GOR	F	L2840-2	NA	23	This study	0
GOR	F	L2840-2	NA	23.5	This study	0
GOR	F	L2840-2	NA	23.5	This study	0
GOR	F	L2840-2	NA	24	This study	0
GOR	F	L2840-2	NA	24	This study	0
GOR	F	L2840-2	NA	24.5	This study	0
GOR	F	L2840-2	NA	24.5	This study	0
GOR	F	L2840-2	NA	24.5	This study	0
GOR	F	L2840-2	NA	25	This study	0
GOR	F	L2840-2	NA	25	This study	0
GOR	F	L2840-2	NA	25	This study	0
GOR	F	L2840-2	NA	26	This study	0
GOR	F	L2840-2	NA	26	This study	0
GOR	F	L2840-2	NA	26	This study	0
GOR	F	L2840-2	NA	26	This study	0
GOR	F	L2840-2	NA	27	This study	0
GOR	F	L2840-2	NA	27	This study	0
GOR	F	L2840-2	NA	27.5	This study	0
GOR	F	L2840-2	NA	27.5	This study	0
GOR	F	L2840-2	NA	27.5	This study	0
GOR	F	L2840-2	NA	28.5	This study	0
GOR	F	L2840-3	NA	20	This study	0
GOR	F	L2840-3	NA	20	This study	0
GOR	F	L2840-3	NA	20.5	This study	0
GOR	F	L2840-3	NA	21	This study	0
GOR	F	L2840-3	NA	22	This study	0
GOR	F	L2840-3	NA	22	This study	0
GOR	F	L2840-3	NA	22.5	This study	0
GOR	F	L2840-3	NA	24	This study	0
GOR	F	L2840-3	NA	24	This study	0
GOR	F	L2840-3	NA	24	This study	0
GOR	F	L2840-3	NA	24	This study	0
GOR	F	L2840-3	NA	24.5	This study	0
GOR	F	L2840-3	NA	24.5	This study	0
GOR	F	L2840-3	NA	25	This study	0
GOR	F	L2840-3	NA	25	This study	0
GOR	F	L2840-3	NA	25	This study	0
GOR	F	L2840-3	NA	25.5	This study	0
GOR	F	L2840-3	NA	26.5	This study	0
GOR	F	L2840-3	NA	26.5	This study	0
GOR	F	L2840-3	NA	27	This study	0
GOR	F	L2840-3	NA	27	This study	0
GOR	F	L2840-3	NA	27.5	This study	0
GOR	F	L2840-3	NA	29	This study	0
GOR	F	L2840-3	NA	30	This study	0
GOR	F	L2840-3	NA	30.5	This study	0
GOR	F	L2840-3	NA	31	This study	0
GOR	M	GOR-23	NA	28	This study	0
GOR	M	GOR-23	NA	29	This study	0
GOR	M	GOR-23	NA	29	This study	0
GOR	M	GOR-23	NA	29	This study	0
GOR	M	GOR-23	NA	30	This study	0
GOR	M	GOR-23	NA	30	This study	0
GOR	M	GOR-23	NA	30	This study	0
GOR	M	GOR-23	NA	30	This study	0
GOR	M	GOR-23	NA	30	This study	0
GOR	M	GOR-23	NA	30	This study	0
GOR	M	GOR-23	NA	30	This study	0
GOR	M	GOR-23	NA	30	This study	0
GOR	M	GOR-23	NA	31	This study	0
GOR	M	GOR-23	NA	31	This study	0
GOR	M	GOR-23	NA	31	This study	0
GOR	M	GOR-23	NA	31	This study	0
GOR	M	GOR-23	NA	31	This study	0
GOR	M	GOR-23	NA	31	This study	0
GOR	M	GOR-23	NA	31	This study	0
GOR	M	GOR-23	NA	32	This study	0
GOR	M	GOR-23	NA	32	This study	0
GOR	M	GOR-23	NA	33	This study	0
GOR	M	GOR144-25	26.2857	24	This study	0
GOR	M	GOR144-25	26.2857	25	This study	0
GOR	M	GOR144-25	26.2857	27	This study	0
GOR	M	GOR144-25	26.2857	27	This study	0
GOR	M	GOR144-25	26.2857	27	This study	0
GOR	M	GOR144-25	26.2857	28	This study	0
GOR	M	GOR144-25	26.2857	28	This study	0
GOR	M	GOR144-25	26.2857	28	This study	0
GOR	M	GOR144-25	26.2857	28	This study	0
GOR	M	GOR144-25	26.2857	28	This study	0
GOR	M	GOR144-25	26.2857	28	This study	0
GOR	M	GOR144-25	26.2857	28	This study	0
GOR	M	GOR144-25	26.2857	29	This study	0
GOR	M	GOR144-25	26.2857	29	This study	0
GOR	M	GOR144-25	26.2857	30	This study	0
GOR	M	GOR144-25	26.2857	30	This study	0
GOR	M	GOR144-25	26.2857	30	This study	0
GOR	M	GOR144-25	26.2857	31	This study	0
GOR	M	GOR144-25	26.2857	31	This study	0
GOR	M	GOR144-25	26.2857	31	This study	0
GOR	M	GOR144-25	26.2857	31	This study	0
GOR	M	GOR144-25	26.2857	31	This study	0
GOR	M	GOR144-25	26.2857	35	This study	0
GOR	M	GORTUA-26	26.2857	26	This study	0
GOR	M	GORTUA-26	26.2857	27	This study	0
GOR	M	GORTUA-26	26.2857	27	This study	0
GOR	M	GORTUA-26	26.2857	27	This study	0
GOR	M	GORTUA-26	26.2857	28	This study	0
GOR	M	GORTUA-26	26.2857	28	This study	0
GOR	M	GORTUA-26	26.2857	28	This study	0
GOR	M	GORTUA-26	26.2857	29	This study	0
GOR	M	GORTUA-26	26.2857	29	This study	0
GOR	M	GORTUA-26	26.2857	29	This study	0
GOR	M	GORTUA-26	26.2857	29	This study	0
GOR	M	GORTUA-26	26.2857	29	This study	0
GOR	M	GORTUA-26	26.2857	29	This study	0
GOR	M	GORTUA-26	26.2857	29	This study	0
GOR	M	GORTUA-26	26.2857	30	This study	0
GOR	M	GORTUA-26	26.2857	30	This study	0
GOR	M	GORTUA-26	26.2857	30	This study	0
GOR	M	GORTUA-26	26.2857	30	This study	0
GOR	M	GORTUA-26	26.2857	30	This study	0
GOR	M	GORTUA-26	26.2857	30	This study	0
GOR	M	GORTUA-26	26.2857	30	This study	0
GOR	M	GORTUA-26	26.2857	30	This study	0
GOR	M	GORTUA-26	26.2857	30	This study	0
GOR	M	GORTUA-26	26.2857	31	This study	0
GOR	M	GORTUA-26	26.2857	31	This study	0
GOR	M	GORTUA-26	26.2857	32	This study	0
GOR	M	GORTUA-26	26.2857	33	This study	0
GOR	M	GORTUA-26	26.2857	33	This study	0
GOR	M	GORTUA-26	26.2857	34	This study	0
Gough	F	13oct14_G_f1		21	Peterson and Payseur 2021	3
Gough	F	13oct14_G_f1		21	Peterson and Payseur 2021	3
Gough	F	13oct14_G_f1		22	Peterson and Payseur 2021	2
Gough	F	13oct14_G_f1		22	Peterson and Payseur 2021	3
Gough	F	13oct14_G_f1		22	Peterson and Payseur 2021	4
Gough	F	13oct14_G_f1		23	Peterson and Payseur 2021	2
Gough	F	13oct14_G_f1		23	Peterson and Payseur 2021	2
Gough	F	13oct14_G_f1		23	Peterson and Payseur 2021	3
Gough	F	13oct14_G_f1		24	Peterson and Payseur 2021	1
Gough	F	13oct14_G_f1		24	Peterson and Payseur 2021	2
Gough	F	13oct14_G_f1		25	Peterson and Payseur 2021	2
Gough	F	13oct14_G_f1		25	Peterson and Payseur 2021	3
Gough	F	13oct14_G_f1		25	Peterson and Payseur 2021	3
Gough	F	13oct14_G_f1		25	Peterson and Payseur 2021	4
Gough	F	13oct14_G_f1		25	Peterson and Payseur 2021	4
Gough	F	13oct14_G_f1		25	Peterson and Payseur 2021	4
Gough	F	13oct14_G_f1		26	Peterson and Payseur 2021	1
Gough	F	13oct14_G_f1		26	Peterson and Payseur 2021	1
Gough	F	13oct14_G_f1		26	Peterson and Payseur 2021	1
Gough	F	13oct14_G_f1		26	Peterson and Payseur 2021	3
Gough	F	13oct14_G_f1		27	Peterson and Payseur 2021	3
Gough	F	13oct14_G_f1		28	Peterson and Payseur 2021	1
Gough	F	13oct14_G_f1		28	Peterson and Payseur 2021	2
Gough	F	13oct14_G_f1		28	Peterson and Payseur 2021	2
Gough	F	13oct14_G_f1		28	Peterson and Payseur 2021	4
Gough	F	13oct14_G_f1		28	Peterson and Payseur 2021	4
Gough	F	13oct14_G_f1		29	Peterson and Payseur 2021	3
Gough	F	13oct14_G_f1		29	Peterson and Payseur 2021	3
Gough	F	13oct14_G_f1		31	Peterson and Payseur 2021	2
Gough	F	13oct14_G_f1		31	Peterson and Payseur 2021	4
Gough	F	13oct14_G_f1		32	Peterson and Payseur 2021	1
Gough	F	13oct14_G_f1		32	Peterson and Payseur 2021	3
Gough	F	13oct14_G_f1		32	Peterson and Payseur 2021	3
Gough	F	13oct14_G_f1		32	Peterson and Payseur 2021	3
Gough	F	13oct14_G_f1		32	Peterson and Payseur 2021	3
Gough	F	13oct14_G_f1		33	Peterson and Payseur 2021	1
Gough	F	13oct14_G_f1		33	Peterson and Payseur 2021	3
Gough	F	13oct14_G_f1		33	Peterson and Payseur 2021	3
Gough	F	13oct14_G_f1		34	Peterson and Payseur 2021	3
Gough	F	13oct14_G_f1		36	Peterson and Payseur 2021	1
Gough	F	13oct14_G_f1		37	Peterson and Payseur 2021	3
Gough	F	13oct14_G_f2		21	Peterson and Payseur 2021	4
Gough	F	13oct14_G_f2		22	Peterson and Payseur 2021	3
Gough	F	13oct14_G_f2		22	Peterson and Payseur 2021	4
Gough	F	13oct14_G_f2		23	Peterson and Payseur 2021	3
Gough	F	13oct14_G_f2		23	Peterson and Payseur 2021	3
Gough	F	13oct14_G_f2		23	Peterson and Payseur 2021	4
Gough	F	13oct14_G_f2		23	Peterson and Payseur 2021	4
Gough	F	13oct14_G_f2		23	Peterson and Payseur 2021	4
Gough	F	13oct14_G_f2		24	Peterson and Payseur 2021	3
Gough	F	13oct14_G_f2		24	Peterson and Payseur 2021	4
Gough	F	13oct14_G_f2		25	Peterson and Payseur 2021	2
Gough	F	13oct14_G_f2		27	Peterson and Payseur 2021	4
Gough	F	13oct14_G_f2		29	Peterson and Payseur 2021	4
Gough	F	16jan16_G_f1		22	Peterson and Payseur 2021	2
Gough	F	16jan16_G_f1		28	Peterson and Payseur 2021	1
Gough	F	16jan16_G_f1		29	Peterson and Payseur 2021	1
Gough	F	16jan16_G_f1		29	Peterson and Payseur 2021	2
Gough	F	16jan16_G_f1		30	Peterson and Payseur 2021	2
Gough	F	16jan16_G_f1		31	Peterson and Payseur 2021	1
Gough	F	16jan16_G_f1		31	Peterson and Payseur 2021	2
Gough	F	16jan16_G_f1		31	Peterson and Payseur 2021	3
Gough	F	16jan16_G_f1		32	Peterson and Payseur 2021	2
Gough	F	16jan16_G_f1		35	Peterson and Payseur 2021	2
Gough	F	16jan16_G_f1		37	Peterson and Payseur 2021	2
Gough	F	16jan16_G_f2		19	Peterson and Payseur 2021	4
Gough	F	16jan16_G_f2		19	Peterson and Payseur 2021	4
Gough	F	16jan16_G_f2		20	Peterson and Payseur 2021	4
Gough	F	16jan16_G_f2		21	Peterson and Payseur 2021	2
Gough	F	16jan16_G_f2		21	Peterson and Payseur 2021	4
Gough	F	16jan16_G_f2		22	Peterson and Payseur 2021	4
Gough	F	16jan16_G_f2		23	Peterson and Payseur 2021	2
Gough	F	16jan16_G_f2		24	Peterson and Payseur 2021	1
Gough	F	16jan16_G_f2		24	Peterson and Payseur 2021	1
Gough	F	16jan16_G_f2		24	Peterson and Payseur 2021	2
Gough	F	16jan16_G_f2		25	Peterson and Payseur 2021	1
Gough	F	16jan16_G_f2		25	Peterson and Payseur 2021	2
Gough	F	16jan16_G_f2		26	Peterson and Payseur 2021	1
Gough	F	16jan16_G_f2		26	Peterson and Payseur 2021	2
Gough	F	16jan16_G_f2		26	Peterson and Payseur 2021	4
Gough	F	16jan16_G_f2		27	Peterson and Payseur 2021	1
Gough	F	16jan16_G_f2		28	Peterson and Payseur 2021	2
Gough	F	16jan16_G_f2		28	Peterson and Payseur 2021	2
Gough	F	16jan16_G_f2		28	Peterson and Payseur 2021	4
Gough	F	16jan16_G_f2		29	Peterson and Payseur 2021	1
Gough	F	16jan16_G_f2		29	Peterson and Payseur 2021	1
Gough	F	16jan16_G_f2		29	Peterson and Payseur 2021	1
Gough	F	16jan16_G_f2		29	Peterson and Payseur 2021	2
Gough	F	16jan16_G_f2		29	Peterson and Payseur 2021	2
Gough	F	16jan16_G_f2		29	Peterson and Payseur 2021	3
Gough	F	16jan16_G_f2		30	Peterson and Payseur 2021	1
Gough	F	16jan16_G_f2		30	Peterson and Payseur 2021	1
Gough	F	16jan16_G_f2		30	Peterson and Payseur 2021	2
Gough	F	16jan16_G_f2		30	Peterson and Payseur 2021	3
Gough	F	16jan16_G_f2		31	Peterson and Payseur 2021	1
Gough	F	16jan16_G_f2		31	Peterson and Payseur 2021	4
Gough	F	16jan16_G_f2		32	Peterson and Payseur 2021	1
Gough	F	16jan16_G_f2		32	Peterson and Payseur 2021	3
Gough	F	16jan16_G_f2		34	Peterson and Payseur 2021	2
Gough	F	16jan16_G_f2		34	Peterson and Payseur 2021	3
Gough	F	16jan16_G_f2		34	Peterson and Payseur 2021	3
Gough	F	16jan16_G_f2		36	Peterson and Payseur 2021	1
Gough	F	16jan16_G_f2		36	Peterson and Payseur 2021	2
Gough	F	16jan16_G_f2		36	Peterson and Payseur 2021	4
Gough	F	16jan16_G_f2		37	Peterson and Payseur 2021	1
Gough	F	16jan16_G_f2		38	Peterson and Payseur 2021	1
Gough	F	16jan16_G_f2		41	Peterson and Payseur 2021	2
Gough	F	17mar16_G_f1		22	Peterson and Payseur 2021	2
Gough	F	17mar16_G_f1		24	Peterson and Payseur 2021	3
Gough	F	17mar16_G_f1		24	Peterson and Payseur 2021	3
Gough	F	17mar16_G_f1		24	Peterson and Payseur 2021	4
Gough	F	17mar16_G_f1		25	Peterson and Payseur 2021	1
Gough	F	17mar16_G_f1		25	Peterson and Payseur 2021	1
Gough	F	17mar16_G_f1		25	Peterson and Payseur 2021	2
Gough	F	17mar16_G_f1		26	Peterson and Payseur 2021	2
Gough	F	17mar16_G_f1		26	Peterson and Payseur 2021	3
Gough	F	17mar16_G_f1		27	Peterson and Payseur 2021	2
Gough	F	17mar16_G_f1		27	Peterson and Payseur 2021	3
Gough	F	17mar16_G_f1		28	Peterson and Payseur 2021	1
Gough	F	17mar16_G_f1		28	Peterson and Payseur 2021	2
Gough	F	17mar16_G_f1		28	Peterson and Payseur 2021	2
Gough	F	17mar16_G_f1		28	Peterson and Payseur 2021	3
Gough	F	17mar16_G_f1		28	Peterson and Payseur 2021	3
Gough	F	17mar16_G_f1		29	Peterson and Payseur 2021	2
Gough	F	17mar16_G_f1		29	Peterson and Payseur 2021	3
Gough	F	17mar16_G_f1		29	Peterson and Payseur 2021	4
Gough	F	17mar16_G_f1		29	Peterson and Payseur 2021	4
Gough	F	17mar16_G_f1		30	Peterson and Payseur 2021	1
Gough	F	17mar16_G_f1		30	Peterson and Payseur 2021	1
Gough	F	17mar16_G_f1		30	Peterson and Payseur 2021	1
Gough	F	17mar16_G_f1		30	Peterson and Payseur 2021	2
Gough	F	17mar16_G_f1		30	Peterson and Payseur 2021	2
Gough	F	17mar16_G_f1		30	Peterson and Payseur 2021	3
Gough	F	17mar16_G_f1		30	Peterson and Payseur 2021	3
Gough	F	17mar16_G_f1		30	Peterson and Payseur 2021	3
Gough	F	17mar16_G_f1		31	Peterson and Payseur 2021	2
Gough	F	17mar16_G_f1		31	Peterson and Payseur 2021	2
Gough	F	17mar16_G_f1		31	Peterson and Payseur 2021	3
Gough	F	17mar16_G_f1		31	Peterson and Payseur 2021	3
Gough	F	17mar16_G_f1		32	Peterson and Payseur 2021	2
Gough	F	17mar16_G_f1		32	Peterson and Payseur 2021	3
Gough	F	17mar16_G_f1		33	Peterson and Payseur 2021	1
Gough	F	17mar16_G_f1		33	Peterson and Payseur 2021	2
Gough	F	17mar16_G_f1		33	Peterson and Payseur 2021	3
Gough	F	17mar16_G_f1		35	Peterson and Payseur 2021	1
Gough	F	17mar16_G_f1		35	Peterson and Payseur 2021	2
Gough	F	17mar16_G_f1		35	Peterson and Payseur 2021	2
Gough	F	17mar16_G_f1		36	Peterson and Payseur 2021	2
Gough	F	17mar16_G_f1		36	Peterson and Payseur 2021	2
Gough	F	17mar16_G_f1		37	Peterson and Payseur 2021	2
Gough	F	17mar16_G_f2		23	Peterson and Payseur 2021	1
Gough	F	17mar16_G_f2		23	Peterson and Payseur 2021	3
Gough	F	17mar16_G_f2		24	Peterson and Payseur 2021	2
Gough	F	17mar16_G_f2		25	Peterson and Payseur 2021	3
Gough	F	17mar16_G_f2		26	Peterson and Payseur 2021	2
Gough	F	17mar16_G_f2		26	Peterson and Payseur 2021	3
Gough	F	17mar16_G_f2		27	Peterson and Payseur 2021	3
Gough	F	17mar16_G_f2		29	Peterson and Payseur 2021	2
Gough	F	17mar16_G_f2		33	Peterson and Payseur 2021	2
Gough	F	17mar16_G_f3		21	Peterson and Payseur 2021	3
Gough	F	17mar16_G_f3		24	Peterson and Payseur 2021	2
Gough	F	17mar16_G_f3		25	Peterson and Payseur 2021	1
Gough	F	17mar16_G_f3		25	Peterson and Payseur 2021	2
Gough	F	17mar16_G_f3		27	Peterson and Payseur 2021	1
Gough	F	17mar16_G_f3		27	Peterson and Payseur 2021	1
Gough	F	17mar16_G_f3		27	Peterson and Payseur 2021	2
Gough	F	17mar16_G_f3		28	Peterson and Payseur 2021	1
Gough	F	17mar16_G_f3		28	Peterson and Payseur 2021	1
Gough	F	17mar16_G_f3		28	Peterson and Payseur 2021	2
Gough	F	17mar16_G_f3		28	Peterson and Payseur 2021	3
Gough	F	17mar16_G_f3		29	Peterson and Payseur 2021	1
Gough	F	17mar16_G_f3		29	Peterson and Payseur 2021	1
Gough	F	17mar16_G_f3		29	Peterson and Payseur 2021	3
Gough	F	17mar16_G_f3		30	Peterson and Payseur 2021	2
Gough	F	17mar16_G_f3		30	Peterson and Payseur 2021	2
Gough	F	17mar16_G_f3		30	Peterson and Payseur 2021	3
Gough	F	17mar16_G_f3		30	Peterson and Payseur 2021	3
Gough	F	17mar16_G_f3		31	Peterson and Payseur 2021	2
Gough	F	17mar16_G_f3		32	Peterson and Payseur 2021	1
Gough	F	17mar16_G_f3		32	Peterson and Payseur 2021	1
Gough	F	17mar16_G_f3		32	Peterson and Payseur 2021	1
Gough	F	17mar16_G_f3		32	Peterson and Payseur 2021	1
Gough	F	17mar16_G_f3		32	Peterson and Payseur 2021	3
Gough	F	17mar16_G_f3		35	Peterson and Payseur 2021	1
Gough	F	17mar16_G_f4		19	Peterson and Payseur 2021	3
Gough	F	17mar16_G_f4		19	Peterson and Payseur 2021	4
Gough	F	17mar16_G_f4		20	Peterson and Payseur 2021	3
Gough	F	17mar16_G_f4		22	Peterson and Payseur 2021	2
Gough	F	17mar16_G_f4		22	Peterson and Payseur 2021	3
Gough	F	17mar16_G_f4		23	Peterson and Payseur 2021	2
Gough	F	17mar16_G_f4		23	Peterson and Payseur 2021	3
Gough	F	17mar16_G_f4		24	Peterson and Payseur 2021	1
Gough	F	17mar16_G_f4		25	Peterson and Payseur 2021	2
Gough	F	17mar16_G_f4		25	Peterson and Payseur 2021	2
Gough	F	17mar16_G_f4		25	Peterson and Payseur 2021	2
Gough	F	17mar16_G_f4		26	Peterson and Payseur 2021	1
Gough	F	17mar16_G_f4		26	Peterson and Payseur 2021	1
Gough	F	17mar16_G_f4		26	Peterson and Payseur 2021	4
Gough	F	17mar16_G_f4		27	Peterson and Payseur 2021	1
Gough	F	17mar16_G_f4		27	Peterson and Payseur 2021	2
Gough	F	17mar16_G_f4		27	Peterson and Payseur 2021	2
Gough	F	17mar16_G_f4		28	Peterson and Payseur 2021	1
Gough	F	17mar16_G_f4		28	Peterson and Payseur 2021	1
Gough	F	17mar16_G_f4		28	Peterson and Payseur 2021	2
Gough	F	17mar16_G_f4		28	Peterson and Payseur 2021	3
Gough	F	17mar16_G_f4		29	Peterson and Payseur 2021	1
Gough	F	17mar16_G_f4		29	Peterson and Payseur 2021	1
Gough	F	17mar16_G_f4		29	Peterson and Payseur 2021	1
Gough	F	17mar16_G_f4		29	Peterson and Payseur 2021	1
Gough	F	17mar16_G_f4		29	Peterson and Payseur 2021	1
Gough	F	17mar16_G_f4		29	Peterson and Payseur 2021	1
Gough	F	17mar16_G_f4		29	Peterson and Payseur 2021	2
Gough	F	17mar16_G_f4		29	Peterson and Payseur 2021	3
Gough	F	17mar16_G_f4		30	Peterson and Payseur 2021	2
Gough	F	17mar16_G_f4		30	Peterson and Payseur 2021	4
Gough	F	17mar16_G_f4		30	Peterson and Payseur 2021	4
Gough	F	17mar16_G_f4		32	Peterson and Payseur 2021	1
Gough	F	17mar16_G_f4		32	Peterson and Payseur 2021	1
Gough	F	17mar16_G_f4		33	Peterson and Payseur 2021	1
Gough	F	17mar16_G_f4		33	Peterson and Payseur 2021	1
Gough	F	17mar16_G_f4		33	Peterson and Payseur 2021	2
Gough	F	17mar16_G_f4		36	Peterson and Payseur 2021	2
Gough	F	17mar16_G_f4		37	Peterson and Payseur 2021	1
Gough	F	17mar16_G_f4		37	Peterson and Payseur 2021	3
Gough	F	17mar16_G_f4		40	Peterson and Payseur 2021	1
Gough	F	17mar16_G_f5		20	Peterson and Payseur 2021	1
Gough	F	17mar16_G_f5		21	Peterson and Payseur 2021	1
Gough	F	17mar16_G_f5		22	Peterson and Payseur 2021	3
Gough	F	17mar16_G_f5		24	Peterson and Payseur 2021	1
Gough	F	17mar16_G_f5		24	Peterson and Payseur 2021	2
Gough	F	17mar16_G_f5		24	Peterson and Payseur 2021	3
Gough	F	17mar16_G_f5		25	Peterson and Payseur 2021	2
Gough	F	17mar16_G_f5		25	Peterson and Payseur 2021	2
Gough	F	17mar16_G_f5		25	Peterson and Payseur 2021	2
Gough	F	17mar16_G_f5		25	Peterson and Payseur 2021	2
Gough	F	17mar16_G_f5		25	Peterson and Payseur 2021	3
Gough	F	17mar16_G_f5		25	Peterson and Payseur 2021	3
Gough	F	17mar16_G_f5		25	Peterson and Payseur 2021	3
Gough	F	17mar16_G_f5		26	Peterson and Payseur 2021	2
Gough	F	17mar16_G_f5		26	Peterson and Payseur 2021	3
Gough	F	17mar16_G_f5		26	Peterson and Payseur 2021	4
Gough	F	17mar16_G_f5		27	Peterson and Payseur 2021	1
Gough	F	17mar16_G_f5		27	Peterson and Payseur 2021	1
Gough	F	17mar16_G_f5		27	Peterson and Payseur 2021	1
Gough	F	17mar16_G_f5		27	Peterson and Payseur 2021	1
Gough	F	17mar16_G_f5		27	Peterson and Payseur 2021	2
Gough	F	17mar16_G_f5		27	Peterson and Payseur 2021	2
Gough	F	17mar16_G_f5		28	Peterson and Payseur 2021	1
Gough	F	17mar16_G_f5		28	Peterson and Payseur 2021	1
Gough	F	17mar16_G_f5		29	Peterson and Payseur 2021	1
Gough	F	17mar16_G_f5		29	Peterson and Payseur 2021	2
Gough	F	17mar16_G_f5		29	Peterson and Payseur 2021	2
Gough	F	17mar16_G_f5		29	Peterson and Payseur 2021	3
Gough	F	17mar16_G_f5		30	Peterson and Payseur 2021	1
Gough	F	17mar16_G_f5		30	Peterson and Payseur 2021	1
Gough	F	17mar16_G_f5		30	Peterson and Payseur 2021	1
Gough	F	17mar16_G_f5		30	Peterson and Payseur 2021	2
Gough	F	17mar16_G_f5		31	Peterson and Payseur 2021	2
Gough	F	17mar16_G_f5		31	Peterson and Payseur 2021	3
Gough	F	17mar16_G_f5		32	Peterson and Payseur 2021	1
Gough	F	17mar16_G_f5		32	Peterson and Payseur 2021	3
Gough	F	17mar16_G_f5		34	Peterson and Payseur 2021	4
Gough	F	17mar16_G_f5		36	Peterson and Payseur 2021	1
Gough	F	20feb16_G_f1		22	Peterson and Payseur 2021	2
Gough	F	20feb16_G_f1		22	Peterson and Payseur 2021	3
Gough	F	20feb16_G_f1		24	Peterson and Payseur 2021	1
Gough	F	20feb16_G_f1		24	Peterson and Payseur 2021	3
Gough	F	20feb16_G_f1		25	Peterson and Payseur 2021	2
Gough	F	20feb16_G_f1		25	Peterson and Payseur 2021	4
Gough	F	20feb16_G_f1		26	Peterson and Payseur 2021	3
Gough	F	20feb16_G_f1		28	Peterson and Payseur 2021	1
Gough	F	20feb16_G_f1		28	Peterson and Payseur 2021	1
Gough	F	20feb16_G_f1		28	Peterson and Payseur 2021	1
Gough	F	20feb16_G_f1		29	Peterson and Payseur 2021	1
Gough	F	20feb16_G_f1		29	Peterson and Payseur 2021	1
Gough	F	20feb16_G_f1		29	Peterson and Payseur 2021	4
Gough	F	20feb16_G_f1		30	Peterson and Payseur 2021	2
Gough	F	20feb16_G_f1		30	Peterson and Payseur 2021	4
Gough	F	20feb16_G_f1		31	Peterson and Payseur 2021	2
Gough	F	20feb16_G_f1		31	Peterson and Payseur 2021	3
Gough	F	20feb16_G_f1		32	Peterson and Payseur 2021	1
Gough	F	20feb16_G_f1		33	Peterson and Payseur 2021	1
Gough	F	20feb16_G_f1		35	Peterson and Payseur 2021	1
Gough	F	20feb16_G_f2		24	Peterson and Payseur 2021	4
Gough	F	20feb16_G_f2		25	Peterson and Payseur 2021	1
Gough	F	20feb16_G_f2		26	Peterson and Payseur 2021	3
Gough	F	20feb16_G_f2		27	Peterson and Payseur 2021	2
Gough	F	20feb16_G_f2		28	Peterson and Payseur 2021	2
Gough	F	20feb16_G_f2		29	Peterson and Payseur 2021	1
Gough	F	20feb16_G_f2		29	Peterson and Payseur 2021	3
Gough	F	20feb16_G_f2		30	Peterson and Payseur 2021	2
Gough	F	20feb16_G_f2		30	Peterson and Payseur 2021	4
Gough	F	20feb16_G_f2		32	Peterson and Payseur 2021	1
Gough	F	20feb16_G_f2		32	Peterson and Payseur 2021	4
Gough	F	20feb16_G_f3		24	Peterson and Payseur 2021	1
Gough	F	20feb16_G_f3		24	Peterson and Payseur 2021	2
Gough	F	20feb16_G_f3		24	Peterson and Payseur 2021	3
Gough	F	20feb16_G_f3		25	Peterson and Payseur 2021	3
Gough	F	20feb16_G_f3		25	Peterson and Payseur 2021	4
Gough	F	20feb16_G_f3		26	Peterson and Payseur 2021	1
Gough	F	20feb16_G_f3		26	Peterson and Payseur 2021	2
Gough	F	20feb16_G_f3		26	Peterson and Payseur 2021	4
Gough	F	20feb16_G_f3		27	Peterson and Payseur 2021	1
Gough	F	20feb16_G_f3		27	Peterson and Payseur 2021	3
Gough	F	20feb16_G_f3		27	Peterson and Payseur 2021	4
Gough	F	20feb16_G_f3		28	Peterson and Payseur 2021	2
Gough	F	20feb16_G_f3		28	Peterson and Payseur 2021	2
Gough	F	20feb16_G_f3		28	Peterson and Payseur 2021	3
Gough	F	20feb16_G_f3		28	Peterson and Payseur 2021	4
Gough	F	20feb16_G_f3		29	Peterson and Payseur 2021	1
Gough	F	20feb16_G_f3		30	Peterson and Payseur 2021	1
Gough	F	20feb16_G_f3		30	Peterson and Payseur 2021	3
Gough	F	20feb16_G_f3		32	Peterson and Payseur 2021	2
Gough	F	20feb16_G_f3		32	Peterson and Payseur 2021	2
Gough	F	20feb16_G_f3		36	Peterson and Payseur 2021	2
Gough	F	20feb16_G_f3		36	Peterson and Payseur 2021	4
Gough	F	20feb16_G_f3		37	Peterson and Payseur 2021	1
Gough	F	20feb16_G_f3		38	Peterson and Payseur 2021	3
Gough	F	20feb16_G_f3		39	Peterson and Payseur 2021	2
Gough	F	8jun15_G_f3		21	Peterson and Payseur 2021	4
Gough	F	8jun15_G_f3		22	Peterson and Payseur 2021	4
Gough	F	8jun15_G_f3		22	Peterson and Payseur 2021	4
Gough	F	8jun15_G_f3		23	Peterson and Payseur 2021	4
Gough	F	8jun15_G_f3		24	Peterson and Payseur 2021	4
Gough	F	8jun15_G_f3		24	Peterson and Payseur 2021	4
Gough	F	8jun15_G_f3		25	Peterson and Payseur 2021	4
Gough	F	8jun15_G_f3		27	Peterson and Payseur 2021	3
Gough	F	8jun15_G_f3		28	Peterson and Payseur 2021	4
Gough	F	8jun15_G_f3		31	Peterson and Payseur 2021	4
Gough	F	8jun15_G_f4		22	Peterson and Payseur 2021	3
Gough	F	8jun15_G_f4		23	Peterson and Payseur 2021	4
Gough	F	8jun15_G_f4		23	Peterson and Payseur 2021	4
Gough	F	8jun15_G_f4		24	Peterson and Payseur 2021	3
Gough	F	8jun15_G_f4		24	Peterson and Payseur 2021	4
Gough	F	8jun15_G_f4		25	Peterson and Payseur 2021	4
Gough	M	12oct15_G_m1		20	Peterson and Payseur 2021	1
Gough	M	12oct15_G_m1		20	Peterson and Payseur 2021	1
Gough	M	12oct15_G_m1		21	Peterson and Payseur 2021	1
Gough	M	12oct15_G_m1		21	Peterson and Payseur 2021	1
Gough	M	12oct15_G_m1		21	Peterson and Payseur 2021	2
Gough	M	12oct15_G_m1		21	Peterson and Payseur 2021	2
Gough	M	12oct15_G_m1		21	Peterson and Payseur 2021	3
Gough	M	12oct15_G_m1		22	Peterson and Payseur 2021	1
Gough	M	12oct15_G_m1		22	Peterson and Payseur 2021	1
Gough	M	12oct15_G_m1		22	Peterson and Payseur 2021	1
Gough	M	12oct15_G_m1		22	Peterson and Payseur 2021	2
Gough	M	12oct15_G_m1		22	Peterson and Payseur 2021	3
Gough	M	12oct15_G_m1		23	Peterson and Payseur 2021	1
Gough	M	12oct15_G_m1		23	Peterson and Payseur 2021	1
Gough	M	12oct15_G_m1		23	Peterson and Payseur 2021	1
Gough	M	12oct15_G_m1		24	Peterson and Payseur 2021	1
Gough	M	12oct15_G_m1		24	Peterson and Payseur 2021	1
Gough	M	12oct15_G_m1		24	Peterson and Payseur 2021	1
Gough	M	12oct15_G_m1		24	Peterson and Payseur 2021	1
Gough	M	12oct15_G_m1		24	Peterson and Payseur 2021	2
Gough	M	12oct15_G_m1		24	Peterson and Payseur 2021	2
Gough	M	12oct15_G_m1		25	Peterson and Payseur 2021	1
Gough	M	12oct15_G_m1		27	Peterson and Payseur 2021	2
Gough	M	12oct15_G_m1		28	Peterson and Payseur 2021	2
Gough	M	14mar15_G_m1		21	Peterson and Payseur 2021	2
Gough	M	14mar15_G_m1		21	Peterson and Payseur 2021	2
Gough	M	14mar15_G_m1		21	Peterson and Payseur 2021	2
Gough	M	14mar15_G_m1		21	Peterson and Payseur 2021	2
Gough	M	14mar15_G_m1		21	Peterson and Payseur 2021	4
Gough	M	14mar15_G_m1		22	Peterson and Payseur 2021	1
Gough	M	14mar15_G_m1		22	Peterson and Payseur 2021	2
Gough	M	14mar15_G_m1		22	Peterson and Payseur 2021	2
Gough	M	14mar15_G_m1		22	Peterson and Payseur 2021	2
Gough	M	14mar15_G_m1		22	Peterson and Payseur 2021	3
Gough	M	14mar15_G_m1		22	Peterson and Payseur 2021	4
Gough	M	14mar15_G_m1		23	Peterson and Payseur 2021	1
Gough	M	14mar15_G_m1		23	Peterson and Payseur 2021	2
Gough	M	14mar15_G_m1		23	Peterson and Payseur 2021	2
Gough	M	14mar15_G_m1		23	Peterson and Payseur 2021	2
Gough	M	14mar15_G_m1		23	Peterson and Payseur 2021	3
Gough	M	14mar15_G_m1		24	Peterson and Payseur 2021	3
Gough	M	14mar15_G_m1		24	Peterson and Payseur 2021	3
Gough	M	14mar15_G_m1		24	Peterson and Payseur 2021	3
Gough	M	14mar15_G_m1		24	Peterson and Payseur 2021	3
Gough	M	14mar15_G_m1		24	Peterson and Payseur 2021	4
Gough	M	14mar15_G_m2		20	Peterson and Payseur 2021	3
Gough	M	14mar15_G_m2		20	Peterson and Payseur 2021	3
Gough	M	14mar15_G_m2		21	Peterson and Payseur 2021	1
Gough	M	14mar15_G_m2		21	Peterson and Payseur 2021	1
Gough	M	14mar15_G_m2		21	Peterson and Payseur 2021	2
Gough	M	14mar15_G_m2		21	Peterson and Payseur 2021	3
Gough	M	14mar15_G_m2		21	Peterson and Payseur 2021	3
Gough	M	14mar15_G_m2		21	Peterson and Payseur 2021	4
Gough	M	14mar15_G_m2		21	Peterson and Payseur 2021	4
Gough	M	14mar15_G_m2		22	Peterson and Payseur 2021	1
Gough	M	14mar15_G_m2		22	Peterson and Payseur 2021	2
Gough	M	14mar15_G_m2		22	Peterson and Payseur 2021	3
Gough	M	14mar15_G_m2		22	Peterson and Payseur 2021	3
Gough	M	14mar15_G_m2		24	Peterson and Payseur 2021	1
Gough	M	14mar15_G_m2		24	Peterson and Payseur 2021	2
Gough	M	14mar15_G_m2		24	Peterson and Payseur 2021	3
Gough	M	14mar15_G_m2		24	Peterson and Payseur 2021	4
Gough	M	14mar15_G_m2		24	Peterson and Payseur 2021	4
Gough	M	14mar15_G_m2		25	Peterson and Payseur 2021	3
Gough	M	1apr16_G_m4		21	Peterson and Payseur 2021	3
Gough	M	1apr16_G_m4		23	Peterson and Payseur 2021	1
Gough	M	1apr16_G_m4		23	Peterson and Payseur 2021	2
Gough	M	1apr16_G_m4		24	Peterson and Payseur 2021	2
Gough	M	1apr16_G_m4		26	Peterson and Payseur 2021	1
Gough	M	1apr16_G_m4		26	Peterson and Payseur 2021	3
Gough	M	1apr16_G_m4		26	Peterson and Payseur 2021	4
Gough	M	1apr16_G_m4		27	Peterson and Payseur 2021	2
Gough	M	1apr16_G_m4		27	Peterson and Payseur 2021	3
Gough	M	1apr16_G_m4		29	Peterson and Payseur 2021	3
Gough	M	1apr16_G_m4		30	Peterson and Payseur 2021	1
Gough	M	22feb16_G_m1		19	Peterson and Payseur 2021	1
Gough	M	22feb16_G_m1		20	Peterson and Payseur 2021	1
Gough	M	22feb16_G_m1		21	Peterson and Payseur 2021	1
Gough	M	22feb16_G_m1		22	Peterson and Payseur 2021	1
Gough	M	22feb16_G_m1		22	Peterson and Payseur 2021	2
Gough	M	22feb16_G_m1		23	Peterson and Payseur 2021	1
Gough	M	22feb16_G_m1		23	Peterson and Payseur 2021	1
Gough	M	22feb16_G_m1		23	Peterson and Payseur 2021	2
Gough	M	22feb16_G_m1		23	Peterson and Payseur 2021	2
Gough	M	22feb16_G_m1		24	Peterson and Payseur 2021	2
Gough	M	22feb16_G_m1		25	Peterson and Payseur 2021	1
Gough	M	22feb16_G_m1		25	Peterson and Payseur 2021	3
Gough	M	22feb16_G_m1		26	Peterson and Payseur 2021	1
Gough	M	22feb16_G_m1		26	Peterson and Payseur 2021	1
Gough	M	22feb16_G_m1		26	Peterson and Payseur 2021	1
Gough	M	22feb16_G_m1		26	Peterson and Payseur 2021	2
Gough	M	22feb16_G_m1		27	Peterson and Payseur 2021	1
Gough	M	22feb16_G_m1		27	Peterson and Payseur 2021	1
Gough	M	22feb16_G_m1		27	Peterson and Payseur 2021	1
Gough	M	22feb16_G_m1		30	Peterson and Payseur 2021	1
Gough	M	22feb16_G_m1		31	Peterson and Payseur 2021	1
Gough	M	22feb16_G_m1		36	Peterson and Payseur 2021	2
Gough	M	22jun15_G_m1		20	Peterson and Payseur 2021	1
Gough	M	22jun15_G_m1		20	Peterson and Payseur 2021	4
Gough	M	22jun15_G_m1		21	Peterson and Payseur 2021	2
Gough	M	22jun15_G_m1		21	Peterson and Payseur 2021	2
Gough	M	22jun15_G_m1		21	Peterson and Payseur 2021	3
Gough	M	22jun15_G_m1		21	Peterson and Payseur 2021	3
Gough	M	22jun15_G_m1		21	Peterson and Payseur 2021	4
Gough	M	22jun15_G_m1		22	Peterson and Payseur 2021	2
Gough	M	22jun15_G_m1		22	Peterson and Payseur 2021	2
Gough	M	22jun15_G_m1		22	Peterson and Payseur 2021	4
Gough	M	22jun15_G_m1		23	Peterson and Payseur 2021	1
Gough	M	22jun15_G_m1		23	Peterson and Payseur 2021	3
Gough	M	22jun15_G_m1		23	Peterson and Payseur 2021	3
Gough	M	22jun15_G_m1		23	Peterson and Payseur 2021	4
Gough	M	22jun15_G_m1		23	Peterson and Payseur 2021	4
Gough	M	22jun15_G_m1		24	Peterson and Payseur 2021	3
Gough	M	22jun15_G_m1		24	Peterson and Payseur 2021	3
Gough	M	22jun15_G_m1		25	Peterson and Payseur 2021	1
Gough	M	22jun15_G_m1		25	Peterson and Payseur 2021	2
Gough	M	22jun15_G_m1		25	Peterson and Payseur 2021	3
Gough	M	22jun15_G_m1		26	Peterson and Payseur 2021	2
Gough	M	22jun15_G_m1		27	Peterson and Payseur 2021	2
Gough	M	22jun15_G_m2		19	Peterson and Payseur 2021	1
Gough	M	22jun15_G_m2		20	Peterson and Payseur 2021	1
Gough	M	22jun15_G_m2		20	Peterson and Payseur 2021	1
Gough	M	22jun15_G_m2		20	Peterson and Payseur 2021	4
Gough	M	22jun15_G_m2		21	Peterson and Payseur 2021	4
Gough	M	22jun15_G_m2		22	Peterson and Payseur 2021	1
Gough	M	22jun15_G_m2		22	Peterson and Payseur 2021	1
Gough	M	22jun15_G_m2		22	Peterson and Payseur 2021	3
Gough	M	22jun15_G_m2		22	Peterson and Payseur 2021	4
Gough	M	22jun15_G_m2		23	Peterson and Payseur 2021	1
Gough	M	22jun15_G_m2		23	Peterson and Payseur 2021	2
Gough	M	22jun15_G_m2		23	Peterson and Payseur 2021	2
Gough	M	22jun15_G_m2		23	Peterson and Payseur 2021	2
Gough	M	22jun15_G_m2		23	Peterson and Payseur 2021	3
Gough	M	22jun15_G_m2		23	Peterson and Payseur 2021	3
Gough	M	22jun15_G_m2		24	Peterson and Payseur 2021	1
Gough	M	22jun15_G_m2		24	Peterson and Payseur 2021	1
Gough	M	22jun15_G_m2		24	Peterson and Payseur 2021	2
Gough	M	22jun15_G_m2		24	Peterson and Payseur 2021	3
Gough	M	22jun15_G_m2		24	Peterson and Payseur 2021	3
Gough	M	22jun15_G_m2		24	Peterson and Payseur 2021	4
Gough	M	22jun15_G_m2		25	Peterson and Payseur 2021	3
Gough	M	22jun15_G_m2		25	Peterson and Payseur 2021	3
Gough	M	22jun15_G_m2		25	Peterson and Payseur 2021	4
Gough	M	22jun15_G_m2		26	Peterson and Payseur 2021	1
Gough	M	22jun15_G_m2		26	Peterson and Payseur 2021	1
Gough	M	22jun15_G_m2		26	Peterson and Payseur 2021	3
Gough	M	22jun15_G_m2		28	Peterson and Payseur 2021	1
Gough	M	24mar15_G_m1		19	Peterson and Payseur 2021	3
Gough	M	24mar15_G_m1		20	Peterson and Payseur 2021	2
Gough	M	24mar15_G_m1		20	Peterson and Payseur 2021	3
Gough	M	24mar15_G_m1		21	Peterson and Payseur 2021	2
Gough	M	24mar15_G_m1		21	Peterson and Payseur 2021	2
Gough	M	24mar15_G_m1		21	Peterson and Payseur 2021	2
Gough	M	24mar15_G_m1		21	Peterson and Payseur 2021	2
Gough	M	24mar15_G_m1		21	Peterson and Payseur 2021	2
Gough	M	24mar15_G_m1		21	Peterson and Payseur 2021	3
Gough	M	24mar15_G_m1		21	Peterson and Payseur 2021	3
Gough	M	24mar15_G_m1		21	Peterson and Payseur 2021	4
Gough	M	24mar15_G_m1		22	Peterson and Payseur 2021	2
Gough	M	24mar15_G_m1		22	Peterson and Payseur 2021	2
Gough	M	24mar15_G_m1		22	Peterson and Payseur 2021	2
Gough	M	24mar15_G_m1		22	Peterson and Payseur 2021	2
Gough	M	24mar15_G_m1		22	Peterson and Payseur 2021	2
Gough	M	24mar15_G_m1		23	Peterson and Payseur 2021	2
Gough	M	24mar15_G_m1		23	Peterson and Payseur 2021	2
Gough	M	24mar15_G_m1		23	Peterson and Payseur 2021	2
Gough	M	24mar15_G_m1		23	Peterson and Payseur 2021	3
Gough	M	24mar15_G_m1		23	Peterson and Payseur 2021	3
Gough	M	24mar15_G_m1		24	Peterson and Payseur 2021	2
Gough	M	24mar15_G_m1		24	Peterson and Payseur 2021	3
Gough	M	24mar15_G_m1		25	Peterson and Payseur 2021	2
Gough	M	25sep14_G_m1		23	Peterson and Payseur 2021	1
Gough	M	25sep14_G_m1		23	Peterson and Payseur 2021	2
Gough	M	25sep14_G_m1		23	Peterson and Payseur 2021	2
Gough	M	25sep14_G_m1		23	Peterson and Payseur 2021	3
Gough	M	25sep14_G_m1		24	Peterson and Payseur 2021	1
Gough	M	25sep14_G_m1		24	Peterson and Payseur 2021	1
Gough	M	25sep14_G_m1		24	Peterson and Payseur 2021	3
Gough	M	25sep14_G_m1		24	Peterson and Payseur 2021	4
Gough	M	25sep14_G_m1		26	Peterson and Payseur 2021	2
Gough	M	25sep14_G_m1		26	Peterson and Payseur 2021	4
Gough	M	25sep14_G_m1		27	Peterson and Payseur 2021	1
Gough	M	25sep14_G_m1		27	Peterson and Payseur 2021	1
Gough	M	25sep14_G_m1		27	Peterson and Payseur 2021	1
Gough	M	25sep14_G_m1		27	Peterson and Payseur 2021	3
Gough	M	25sep14_G_m1		29	Peterson and Payseur 2021	1
Gough	M	25sep14_G_m1		29	Peterson and Payseur 2021	2
Gough	M	25sep14_G_m1		29	Peterson and Payseur 2021	3
Gough	M	25sep14_G_m1		33	Peterson and Payseur 2021	1
Gough	M	30sep14_G_m1		19	Peterson and Payseur 2021	4
Gough	M	30sep14_G_m1		19	Peterson and Payseur 2021	4
Gough	M	30sep14_G_m1		20	Peterson and Payseur 2021	2
Gough	M	30sep14_G_m1		20	Peterson and Payseur 2021	3
Gough	M	30sep14_G_m1		20	Peterson and Payseur 2021	4
Gough	M	30sep14_G_m1		20	Peterson and Payseur 2021	4
Gough	M	30sep14_G_m1		21	Peterson and Payseur 2021	2
Gough	M	30sep14_G_m1		21	Peterson and Payseur 2021	3
Gough	M	30sep14_G_m1		24	Peterson and Payseur 2021	1
Gough	M	30sep14_G_m1		27	Peterson and Payseur 2021	1
Gough	M	30sep14_G_m1		27	Peterson and Payseur 2021	4
Gough	M	30sep14_G_m2		19	Peterson and Payseur 2021	4
Gough	M	30sep14_G_m2		20	Peterson and Payseur 2021	4
Gough	M	30sep14_G_m2		21	Peterson and Payseur 2021	1
Gough	M	30sep14_G_m2		21	Peterson and Payseur 2021	3
Gough	M	30sep14_G_m2		21	Peterson and Payseur 2021	3
Gough	M	30sep14_G_m2		21	Peterson and Payseur 2021	3
Gough	M	30sep14_G_m2		23	Peterson and Payseur 2021	2
Gough	M	30sep14_G_m2		23	Peterson and Payseur 2021	4
Gough	M	30sep14_G_m2		25	Peterson and Payseur 2021	3
Gough	M	30sep14_G_m2		25	Peterson and Payseur 2021	3
Gough	M	30sep14_G_m2		25	Peterson and Payseur 2021	3
Gough	M	30sep14_G_m2		27	Peterson and Payseur 2021	1
Gough	M	30sep14_G_m2		31	Peterson and Payseur 2021	1
Gough	M	30sep14_G_m3		19	Peterson and Payseur 2021	1
Gough	M	30sep14_G_m3		19	Peterson and Payseur 2021	4
Gough	M	30sep14_G_m3		21	Peterson and Payseur 2021	4
Gough	M	30sep14_G_m3		21	Peterson and Payseur 2021	4
Gough	M	30sep14_G_m3		21	Peterson and Payseur 2021	4
Gough	M	30sep14_G_m3		22	Peterson and Payseur 2021	4
Gough	M	30sep14_G_m3		22	Peterson and Payseur 2021	4
Gough	M	30sep14_G_m3		22	Peterson and Payseur 2021	4
Gough	M	30sep14_G_m3		23	Peterson and Payseur 2021	3
Gough	M	30sep14_G_m3		23	Peterson and Payseur 2021	4
Gough	M	30sep14_G_m3		23	Peterson and Payseur 2021	4
Gough	M	30sep14_G_m3		25	Peterson and Payseur 2021	2
Gough	M	30sep14_G_m3		25	Peterson and Payseur 2021	2
Gough	M	30sep14_G_m3		26	Peterson and Payseur 2021	4
Gough	M	30sep14_G_m3		28	Peterson and Payseur 2021	1
Gough	M	30sep14_G_m5		20	Peterson and Payseur 2021	4
Gough	M	30sep14_G_m5		21	Peterson and Payseur 2021	2
Gough	M	30sep14_G_m5		21	Peterson and Payseur 2021	4
Gough	M	30sep14_G_m5		22	Peterson and Payseur 2021	2
Gough	M	30sep14_G_m5		22	Peterson and Payseur 2021	2
Gough	M	30sep14_G_m5		22	Peterson and Payseur 2021	2
Gough	M	30sep14_G_m5		23	Peterson and Payseur 2021	1
Gough	M	30sep14_G_m5		23	Peterson and Payseur 2021	3
Gough	M	30sep14_G_m5		24	Peterson and Payseur 2021	3
Gough	M	30sep14_G_m5		24	Peterson and Payseur 2021	4
Gough	M	30sep14_G_m5		25	Peterson and Payseur 2021	2
Gough	M	30sep14_G_m5		25	Peterson and Payseur 2021	2
Gough	M	30sep14_G_m5		25	Peterson and Payseur 2021	2
Gough	M	30sep14_G_m5		26	Peterson and Payseur 2021	2
Gough	M	30sep14_G_m5		26	Peterson and Payseur 2021	3
Gough	M	30sep14_G_m5		26	Peterson and Payseur 2021	4
Gough	M	30sep14_G_m5		27	Peterson and Payseur 2021	2
Gough	M	30sep14_G_m5		28	Peterson and Payseur 2021	3
Gough	M	3jan16_G_m1		19	Peterson and Payseur 2021	1
Gough	M	3jan16_G_m1		19	Peterson and Payseur 2021	1
Gough	M	3jan16_G_m1		20	Peterson and Payseur 2021	1
Gough	M	3jan16_G_m1		20	Peterson and Payseur 2021	1
Gough	M	3jan16_G_m1		20	Peterson and Payseur 2021	1
Gough	M	3jan16_G_m1		20	Peterson and Payseur 2021	1
Gough	M	3jan16_G_m1		21	Peterson and Payseur 2021	1
Gough	M	3jan16_G_m1		21	Peterson and Payseur 2021	1
Gough	M	3jan16_G_m1		21	Peterson and Payseur 2021	1
Gough	M	3jan16_G_m1		21	Peterson and Payseur 2021	1
Gough	M	3jan16_G_m1		21	Peterson and Payseur 2021	1
Gough	M	3jan16_G_m1		21	Peterson and Payseur 2021	3
Gough	M	3jan16_G_m1		22	Peterson and Payseur 2021	1
Gough	M	3jan16_G_m1		22	Peterson and Payseur 2021	1
Gough	M	3jan16_G_m1		22	Peterson and Payseur 2021	1
Gough	M	3jan16_G_m1		22	Peterson and Payseur 2021	1
Gough	M	3jan16_G_m1		22	Peterson and Payseur 2021	1
Gough	M	3jan16_G_m1		22	Peterson and Payseur 2021	1
Gough	M	3jan16_G_m1		22	Peterson and Payseur 2021	1
Gough	M	3jan16_G_m1		22	Peterson and Payseur 2021	1
Gough	M	3jan16_G_m1		22	Peterson and Payseur 2021	3
Gough	M	3jan16_G_m1		22	Peterson and Payseur 2021	3
Gough	M	3jan16_G_m1		23	Peterson and Payseur 2021	1
Gough	M	3jan16_G_m1		24	Peterson and Payseur 2021	1
Gough	M	3jan16_G_m1		24	Peterson and Payseur 2021	1
Gough	M	3jan16_G_m1		24	Peterson and Payseur 2021	1
Gough	M	3jan16_G_m1		26	Peterson and Payseur 2021	2
Gough	M	3jan16_G_m2		20	Peterson and Payseur 2021	1
Gough	M	3jan16_G_m2		20	Peterson and Payseur 2021	2
Gough	M	3jan16_G_m2		20	Peterson and Payseur 2021	2
Gough	M	3jan16_G_m2		20	Peterson and Payseur 2021	4
Gough	M	3jan16_G_m2		21	Peterson and Payseur 2021	1
Gough	M	3jan16_G_m2		21	Peterson and Payseur 2021	3
Gough	M	3jan16_G_m2		22	Peterson and Payseur 2021	1
Gough	M	3jan16_G_m2		22	Peterson and Payseur 2021	1
Gough	M	3jan16_G_m2		22	Peterson and Payseur 2021	1
Gough	M	3jan16_G_m2		22	Peterson and Payseur 2021	1
Gough	M	3jan16_G_m2		22	Peterson and Payseur 2021	1
Gough	M	3jan16_G_m2		22	Peterson and Payseur 2021	2
Gough	M	3jan16_G_m2		23	Peterson and Payseur 2021	1
Gough	M	3jan16_G_m2		23	Peterson and Payseur 2021	1
Gough	M	3jan16_G_m2		23	Peterson and Payseur 2021	1
Gough	M	3jan16_G_m2		23	Peterson and Payseur 2021	1
Gough	M	3jan16_G_m2		23	Peterson and Payseur 2021	1
Gough	M	3jan16_G_m2		24	Peterson and Payseur 2021	1
Gough	M	3jan16_G_m2		24	Peterson and Payseur 2021	1
Gough	M	3jan16_G_m2		24	Peterson and Payseur 2021	1
Gough	M	3jan16_G_m2		24	Peterson and Payseur 2021	1
Gough	M	3jan16_G_m2		24	Peterson and Payseur 2021	2
Gough	M	3jan16_G_m2		25	Peterson and Payseur 2021	1
Gough	M	3jan16_G_m2		26	Peterson and Payseur 2021	1
Gough	M	3jan16_G_m2		26	Peterson and Payseur 2021	1
Gough	M	3jan16_G_m2		26	Peterson and Payseur 2021	1
Gough	M	3jan16_G_m2		26	Peterson and Payseur 2021	1
Gough	M	3jan16_G_m2		26	Peterson and Payseur 2021	1
Gough	M	3jan16_G_m2		27	Peterson and Payseur 2021	1
Gough	M	3jan16_G_m2		27	Peterson and Payseur 2021	2
Gough	M	3jan16_G_m2		27	Peterson and Payseur 2021	2
Gough	M	3jan16_G_m2		32	Peterson and Payseur 2021	1
Gough	M	6mar16_G_m1		20	Peterson and Payseur 2021	1
Gough	M	6mar16_G_m1		20	Peterson and Payseur 2021	2
Gough	M	6mar16_G_m1		22	Peterson and Payseur 2021	1
Gough	M	6mar16_G_m1		23	Peterson and Payseur 2021	1
Gough	M	6mar16_G_m1		23	Peterson and Payseur 2021	1
Gough	M	6mar16_G_m1		23	Peterson and Payseur 2021	3
Gough	M	6mar16_G_m1		24	Peterson and Payseur 2021	1
Gough	M	6mar16_G_m1		25	Peterson and Payseur 2021	3
Gough	M	6mar16_G_m1		26	Peterson and Payseur 2021	1
Gough	M	6mar16_G_m1		28	Peterson and Payseur 2021	1
Gough	M	6mar16_G_m2		19	Peterson and Payseur 2021	1
Gough	M	6mar16_G_m2		20	Peterson and Payseur 2021	1
Gough	M	6mar16_G_m2		20	Peterson and Payseur 2021	2
Gough	M	6mar16_G_m2		20	Peterson and Payseur 2021	3
Gough	M	6mar16_G_m2		22	Peterson and Payseur 2021	3
Gough	M	6mar16_G_m2		23	Peterson and Payseur 2021	1
Gough	M	6mar16_G_m2		23	Peterson and Payseur 2021	1
Gough	M	6mar16_G_m2		23	Peterson and Payseur 2021	2
Gough	M	6mar16_G_m2		23	Peterson and Payseur 2021	2
Gough	M	6mar16_G_m2		24	Peterson and Payseur 2021	1
Gough	M	6mar16_G_m2		24	Peterson and Payseur 2021	1
Gough	M	6mar16_G_m2		25	Peterson and Payseur 2021	1
Gough	M	6mar16_G_m2		27	Peterson and Payseur 2021	3
Gough	M	6mar16_G_m3		20	Peterson and Payseur 2021	3
Gough	M	6mar16_G_m3		21	Peterson and Payseur 2021	1
Gough	M	6mar16_G_m3		21	Peterson and Payseur 2021	1
Gough	M	6mar16_G_m3		21	Peterson and Payseur 2021	1
Gough	M	6mar16_G_m3		21	Peterson and Payseur 2021	2
Gough	M	6mar16_G_m3		21	Peterson and Payseur 2021	2
Gough	M	6mar16_G_m3		22	Peterson and Payseur 2021	1
Gough	M	6mar16_G_m3		22	Peterson and Payseur 2021	1
Gough	M	6mar16_G_m3		22	Peterson and Payseur 2021	1
Gough	M	6mar16_G_m3		22	Peterson and Payseur 2021	1
Gough	M	6mar16_G_m3		23	Peterson and Payseur 2021	1
Gough	M	6mar16_G_m3		23	Peterson and Payseur 2021	1
Gough	M	6mar16_G_m3		23	Peterson and Payseur 2021	3
Gough	M	6mar16_G_m3		23	Peterson and Payseur 2021	4
Gough	M	6mar16_G_m3		24	Peterson and Payseur 2021	1
Gough	M	6mar16_G_m3		24	Peterson and Payseur 2021	1
Gough	M	6mar16_G_m3		24	Peterson and Payseur 2021	1
Gough	M	6mar16_G_m3		25	Peterson and Payseur 2021	2
Gough	M	6mar16_G_m3		25	Peterson and Payseur 2021	2
Gough	M	6mar16_G_m3		26	Peterson and Payseur 2021	1
Gough	M	6mar16_G_m3		26	Peterson and Payseur 2021	1
Gough	M	6mar16_G_m3		26	Peterson and Payseur 2021	2
Gough	M	6mar16_G_m3		28	Peterson and Payseur 2021	1
Gough	M	6mar16_G_m3		28	Peterson and Payseur 2021	2
Gough	M	6mar16_G_m3		29	Peterson and Payseur 2021	1
Gough	M	Gough2		19	Dumont and Payseur 2011	0
Gough	M	Gough2		21	Dumont and Payseur 2011	0
Gough	M	Gough2		21	Dumont and Payseur 2011	0
Gough	M	Gough2		21	Dumont and Payseur 2011	0
Gough	M	Gough2		22	Dumont and Payseur 2011	0
Gough	M	Gough2		22	Dumont and Payseur 2011	0
Gough	M	Gough2		22	Dumont and Payseur 2011	0
Gough	M	Gough2		23	Dumont and Payseur 2011	0
Gough	M	Gough2		23	Dumont and Payseur 2011	0
Gough	M	Gough2		23	Dumont and Payseur 2011	0
Gough	M	Gough2		24	Dumont and Payseur 2011	0
Gough	M	Gough2		24	Dumont and Payseur 2011	0
Gough	M	Gough2		24	Dumont and Payseur 2011	0
Gough	M	Gough2		24	Dumont and Payseur 2011	0
Gough	M	Gough2		25	Dumont and Payseur 2011	0
Gough	M	Gough2		25	Dumont and Payseur 2011	0
Gough	M	Gough2		26	Dumont and Payseur 2011	0
Gough	M	Gough2		26	Dumont and Payseur 2011	0
Gough	M	Gough2		27	Dumont and Payseur 2011	0
Gough	M	Gough2		27	Dumont and Payseur 2011	0
Gough	M	Gough2		28	Dumont and Payseur 2011	0
Gough	M	Gough2		28	Dumont and Payseur 2011	0
Gough	M	Gough2		29	Dumont and Payseur 2011	0
Gough	M	Gough4		19	Dumont and Payseur 2011	0
Gough	M	Gough4		22	Dumont and Payseur 2011	0
Gough	M	Gough4		22	Dumont and Payseur 2011	0
Gough	M	Gough4		23	Dumont and Payseur 2011	0
Gough	M	Gough4		24	Dumont and Payseur 2011	0
Gough	M	Gough4		24	Dumont and Payseur 2011	0
Gough	M	Gough4		24	Dumont and Payseur 2011	0
Gough	M	Gough4		24	Dumont and Payseur 2011	0
Gough	M	Gough4		25	Dumont and Payseur 2011	0
Gough	M	Gough4		26	Dumont and Payseur 2011	0
Gough	M	Gough4		27	Dumont and Payseur 2011	0
Gough	M	Gough4		27	Dumont and Payseur 2011	0
Gough	M	Gough4		27	Dumont and Payseur 2011	0
Gough	M	Gough4		27	Dumont and Payseur 2011	0
Gough	M	Gough4		27	Dumont and Payseur 2011	0
Gough	M	Gough4		27	Dumont and Payseur 2011	0
Gough	M	Gough4		28	Dumont and Payseur 2011	0
Gough	M	Gough4		30	Dumont and Payseur 2011	0
Gough	M	Gough4		30	Dumont and Payseur 2011	0
Gough	M	Gough4		30	Dumont and Payseur 2011	0
Gough	M	Gough4		30	Dumont and Payseur 2011	0
Gough	M	Gough5		20	Dumont and Payseur 2011	0
Gough	M	Gough5		21	Dumont and Payseur 2011	0
Gough	M	Gough5		21	Dumont and Payseur 2011	0
Gough	M	Gough5		21	Dumont and Payseur 2011	0
Gough	M	Gough5		22	Dumont and Payseur 2011	0
Gough	M	Gough5		22	Dumont and Payseur 2011	0
Gough	M	Gough5		22	Dumont and Payseur 2011	0
Gough	M	Gough5		22	Dumont and Payseur 2011	0
Gough	M	Gough5		23	Dumont and Payseur 2011	0
Gough	M	Gough5		23	Dumont and Payseur 2011	0
Gough	M	Gough5		23	Dumont and Payseur 2011	0
Gough	M	Gough5		24	Dumont and Payseur 2011	0
Gough	M	Gough5		25	Dumont and Payseur 2011	0
Gough	M	Gough5		25	Dumont and Payseur 2011	0
Gough	M	Gough5		25	Dumont and Payseur 2011	0
Gough	M	Gough5		25	Dumont and Payseur 2011	0
Gough	M	Gough5		25	Dumont and Payseur 2011	0
Gough	M	Gough5		26	Dumont and Payseur 2011	0
Gough	M	Gough5		26	Dumont and Payseur 2011	0
Gough	M	Gough5		26	Dumont and Payseur 2011	0
HMI	M	27aug18_HMI_m1		20	Peterson and Payseur 2021	4
HMI	M	27aug18_HMI_m1		22	Peterson and Payseur 2021	4
HMI	M	27aug18_HMI_m1		23	Peterson and Payseur 2021	2
HMI	M	27aug18_HMI_m1		24	Peterson and Payseur 2021	3
HMI	M	27aug18_HMI_m1		24	Peterson and Payseur 2021	4
HMI	M	27aug18_HMI_m1		24	Peterson and Payseur 2021	4
HMI	M	27aug18_HMI_m1		25	Peterson and Payseur 2021	4
HMI	M	27aug18_HMI_m1		25	Peterson and Payseur 2021	4
HMI	M	27aug18_HMI_m1		26	Peterson and Payseur 2021	3
HMI	M	30oct17_HMI_m1		20	Peterson and Payseur 2021	4
HMI	M	30oct17_HMI_m1		21	Peterson and Payseur 2021	4
HMI	M	30oct17_HMI_m1		22	Peterson and Payseur 2021	4
HMI	M	31jul17_HMI_m1		28	Peterson and Payseur 2021	4
HMI	M	31jul17_HMI_m1		30	Peterson and Payseur 2021	3
HMI	M	3sep18_HMI_m1		20	Peterson and Payseur 2021	4
HMI	M	3sep18_HMI_m2		20	Peterson and Payseur 2021	3
HMI	M	3sep18_HMI_m2		20	Peterson and Payseur 2021	4
HMI	M	3sep18_HMI_m2		21	Peterson and Payseur 2021	4
HMI	M	3sep18_HMI_m2		22	Peterson and Payseur 2021	3
HMI	M	3sep18_HMI_m2		23	Peterson and Payseur 2021	4
HMI	M	3sep18_HMI_m2		23	Peterson and Payseur 2021	4
HMI	M	3sep18_HMI_m2		24	Peterson and Payseur 2021	3
HMI	M	3sep18_HMI_m2		28	Peterson and Payseur 2021	4
HMI	M	3sep18_HMI_m3		21	Peterson and Payseur 2021	4
HMI	M	3sep18_HMI_m3		24	Peterson and Payseur 2021	3
HMI	M	3sep18_HMI_m3		24	Peterson and Payseur 2021	3
HMI	M	3sep18_HMI_m3		24	Peterson and Payseur 2021	3
HMI	M	3sep18_HMI_m3		24	Peterson and Payseur 2021	4
HMI	M	3sep18_HMI_m3		24	Peterson and Payseur 2021	4
HMI	M	3sep18_HMI_m3		26	Peterson and Payseur 2021	4
HMI	M	3sep18_HMI_m3		28	Peterson and Payseur 2021	4
HMI	M	4dec17_HMI_m1		19	Peterson and Payseur 2021	4
HMI	M	4dec17_HMI_m1		20	Peterson and Payseur 2021	3
HMI	M	4dec17_HMI_m1		20	Peterson and Payseur 2021	4
HMI	M	4dec17_HMI_m1		21	Peterson and Payseur 2021	4
HMI	M	4dec17_HMI_m1		22	Peterson and Payseur 2021	3
HMI	M	4dec17_HMI_m1		22	Peterson and Payseur 2021	3
HMI	M	4dec17_HMI_m1		24	Peterson and Payseur 2021	4
HMI	M	4dec17_HMI_m1		24	Peterson and Payseur 2021	4
HMI	M	4dec17_HMI_m1		24	Peterson and Payseur 2021	4
HMI	M	4dec17_HMI_m1		25	Peterson and Payseur 2021	2
HMI	M	4dec17_HMI_m1		25	Peterson and Payseur 2021	2
HMI	M	4dec17_HMI_m1		25	Peterson and Payseur 2021	2
HMI	M	4dec17_HMI_m1		25	Peterson and Payseur 2021	3
HMI	M	4dec17_HMI_m1		25	Peterson and Payseur 2021	3
HMI	M	4dec17_HMI_m1		25	Peterson and Payseur 2021	4
HMI	M	4dec17_HMI_m1		26	Peterson and Payseur 2021	1
HMI	M	4dec17_HMI_m1		26	Peterson and Payseur 2021	2
HMI	M	4dec17_HMI_m1		26	Peterson and Payseur 2021	3
HMI	M	4dec17_HMI_m1		27	Peterson and Payseur 2021	2
HMI	M	4dec17_HMI_m1		28	Peterson and Payseur 2021	1
HMI	M	4dec17_HMI_m1		29	Peterson and Payseur 2021	2
HMI	M	4dec17_HMI_m1		29	Peterson and Payseur 2021	3
HMI	M	4dec17_HMI_m1		30	Peterson and Payseur 2021	3
JF1	M	JF1-1-27	10.2857	20	This study	0
JF1	M	JF1-1-27	10.2857	23	This study	0
JF1	M	JF1-1-27	10.2857	24	This study	0
JF1	M	JF1-1-27	10.2857	24	This study	0
JF1	M	JF1-1-27	10.2857	25	This study	0
JF1	M	JF1-1-27	10.2857	25	This study	0
JF1	M	JF1-1-27	10.2857	26	This study	0
JF1	M	JF1-1-27	10.2857	26	This study	0
JF1	M	JF1-1-27	10.2857	26	This study	0
JF1	M	JF1-1-27	10.2857	26	This study	0
JF1	M	JF1-1-27	10.2857	26	This study	0
JF1	M	JF1-1-27	10.2857	27	This study	0
JF1	M	JF1-1-27	10.2857	27	This study	0
JF1	M	JF1-1-27	10.2857	28	This study	0
JF1	M	JF1-1-27	10.2857	31	This study	0
JF1	M	JF1-2-28	16.7143	23	This study	0
JF1	M	JF1-2-28	16.7143	24	This study	0
JF1	M	JF1-2-28	16.7143	24	This study	0
JF1	M	JF1-2-28	16.7143	24	This study	0
JF1	M	JF1-2-28	16.7143	24	This study	0
JF1	M	JF1-2-28	16.7143	25	This study	0
JF1	M	JF1-2-28	16.7143	25	This study	0
JF1	M	JF1-2-28	16.7143	25	This study	0
JF1	M	JF1-2-28	16.7143	26	This study	0
JF1	M	JF1-2-28	16.7143	27	This study	0
JF1	M	JF1-2-28	16.7143	27	This study	0
JF1	M	JF1-2-28	16.7143	28	This study	0
JF1	M	JF1-2-28	16.7143	28	This study	0
JF1	M	JF1-2-28	16.7143	28	This study	0
JF1	M	JF1-2-28	16.7143	28	This study	0
JF1	M	JF1-3-29	16.7143	23	This study	0
JF1	M	JF1-3-29	16.7143	25	This study	0
JF1	M	JF1-3-29	16.7143	25	This study	0
JF1	M	JF1-3-29	16.7143	25	This study	0
JF1	M	JF1-3-29	16.7143	25	This study	0
JF1	M	JF1-3-29	16.7143	25	This study	0
JF1	M	JF1-3-29	16.7143	25	This study	0
JF1	M	JF1-3-29	16.7143	25	This study	0
JF1	M	JF1-3-29	16.7143	25	This study	0
JF1	M	JF1-3-29	16.7143	25	This study	0
JF1	M	JF1-3-29	16.7143	26	This study	0
JF1	M	JF1-3-29	16.7143	26	This study	0
JF1	M	JF1-3-29	16.7143	27	This study	0
JF1	M	JF1-3-29	16.7143	27	This study	0
JF1	M	JF1-3-29	16.7143	30	This study	0
KAZ	F	11jan18_KAZ_f1		19	Peterson and Payseur 2021	3
KAZ	F	11jan18_KAZ_f1		20	Peterson and Payseur 2021	2
KAZ	F	11jan18_KAZ_f1		21	Peterson and Payseur 2021	2
KAZ	F	11jan18_KAZ_f1		21	Peterson and Payseur 2021	3
KAZ	F	11jan18_KAZ_f1		21	Peterson and Payseur 2021	3
KAZ	F	11jan18_KAZ_f1		21	Peterson and Payseur 2021	3
KAZ	F	11jan18_KAZ_f1		22	Peterson and Payseur 2021	2
KAZ	F	11jan18_KAZ_f1		23	Peterson and Payseur 2021	2
KAZ	F	11jan18_KAZ_f1		24	Peterson and Payseur 2021	1
KAZ	F	11jan18_KAZ_f1		24	Peterson and Payseur 2021	2
KAZ	F	11jan18_KAZ_f1		24	Peterson and Payseur 2021	2
KAZ	F	11jan18_KAZ_f1		24	Peterson and Payseur 2021	2
KAZ	F	11jan18_KAZ_f1		24	Peterson and Payseur 2021	4
KAZ	F	11jan18_KAZ_f1		25	Peterson and Payseur 2021	1
KAZ	F	11jan18_KAZ_f1		25	Peterson and Payseur 2021	3
KAZ	F	11jan18_KAZ_f1		25	Peterson and Payseur 2021	3
KAZ	F	11jan18_KAZ_f1		26	Peterson and Payseur 2021	1
KAZ	F	11jan18_KAZ_f1		26	Peterson and Payseur 2021	1
KAZ	F	11jan18_KAZ_f1		26	Peterson and Payseur 2021	2
KAZ	F	11jan18_KAZ_f1		26	Peterson and Payseur 2021	4
KAZ	F	11jan18_KAZ_f1		27	Peterson and Payseur 2021	1
KAZ	F	11jan18_KAZ_f1		27	Peterson and Payseur 2021	3
KAZ	F	11jan18_KAZ_f1		28	Peterson and Payseur 2021	4
KAZ	F	11jan18_KAZ_f1		30	Peterson and Payseur 2021	4
KAZ	F	11jan18_KAZ_f2		21	Peterson and Payseur 2021	4
KAZ	F	11jan18_KAZ_f2		22	Peterson and Payseur 2021	2
KAZ	F	11jan18_KAZ_f2		22	Peterson and Payseur 2021	2
KAZ	F	11jan18_KAZ_f2		22	Peterson and Payseur 2021	3
KAZ	F	11jan18_KAZ_f2		22	Peterson and Payseur 2021	3
KAZ	F	11jan18_KAZ_f2		23	Peterson and Payseur 2021	1
KAZ	F	11jan18_KAZ_f2		23	Peterson and Payseur 2021	1
KAZ	F	11jan18_KAZ_f2		23	Peterson and Payseur 2021	4
KAZ	F	11jan18_KAZ_f2		24	Peterson and Payseur 2021	1
KAZ	F	11jan18_KAZ_f2		24	Peterson and Payseur 2021	3
KAZ	F	11jan18_KAZ_f2		26	Peterson and Payseur 2021	2
KAZ	F	11jan18_KAZ_f2		26	Peterson and Payseur 2021	4
KAZ	F	11jan18_KAZ_f2		27	Peterson and Payseur 2021	2
KAZ	F	11jan18_KAZ_f2		27	Peterson and Payseur 2021	3
KAZ	F	11jan18_KAZ_f2		28	Peterson and Payseur 2021	2
KAZ	F	11jan18_KAZ_f2		28	Peterson and Payseur 2021	2
KAZ	F	11jan18_KAZ_f2		31	Peterson and Payseur 2021	4
KAZ	F	11jan18_KAZ_f2		33	Peterson and Payseur 2021	2
KAZ	F	11jan18_KAZ_f2		34	Peterson and Payseur 2021	3
KAZ	F	11jan18_KAZ_f3		20	Peterson and Payseur 2021	3
KAZ	F	11jan18_KAZ_f3		21	Peterson and Payseur 2021	4
KAZ	F	11jan18_KAZ_f3		22	Peterson and Payseur 2021	3
KAZ	F	11jan18_KAZ_f3		22	Peterson and Payseur 2021	4
KAZ	F	11jan18_KAZ_f3		23	Peterson and Payseur 2021	2
KAZ	F	11jan18_KAZ_f3		23	Peterson and Payseur 2021	3
KAZ	F	11jan18_KAZ_f3		23	Peterson and Payseur 2021	3
KAZ	F	11jan18_KAZ_f3		24	Peterson and Payseur 2021	4
KAZ	F	11jan18_KAZ_f3		25	Peterson and Payseur 2021	3
KAZ	F	11jan18_KAZ_f3		26	Peterson and Payseur 2021	2
KAZ	F	11jan18_KAZ_f3		26	Peterson and Payseur 2021	3
KAZ	F	11jan18_KAZ_f3		26	Peterson and Payseur 2021	4
KAZ	F	11jan18_KAZ_f3		26	Peterson and Payseur 2021	4
KAZ	F	11jan18_KAZ_f3		27	Peterson and Payseur 2021	3
KAZ	F	11jan18_KAZ_f3		28	Peterson and Payseur 2021	4
KAZ	F	11jan18_KAZ_f3		30	Peterson and Payseur 2021	2
KAZ	F	11jan18_KAZ_f3		30	Peterson and Payseur 2021	3
KAZ	F	11jan18_KAZ_f3		31	Peterson and Payseur 2021	3
KAZ	F	11jan18_KAZ_f3		33	Peterson and Payseur 2021	3
KAZ	F	11jan18_KAZ_f3		34	Peterson and Payseur 2021	2
KAZ	F	11jan18_KAZ_f3		41	Peterson and Payseur 2021	3
KAZ	F	1feb18_KAZ_f1		21	Peterson and Payseur 2021	3
KAZ	F	1feb18_KAZ_f1		22	Peterson and Payseur 2021	1
KAZ	F	1feb18_KAZ_f1		22	Peterson and Payseur 2021	4
KAZ	F	1feb18_KAZ_f1		23	Peterson and Payseur 2021	2
KAZ	F	1feb18_KAZ_f1		23	Peterson and Payseur 2021	3
KAZ	F	1feb18_KAZ_f1		24	Peterson and Payseur 2021	1
KAZ	F	1feb18_KAZ_f1		24	Peterson and Payseur 2021	1
KAZ	F	1feb18_KAZ_f1		24	Peterson and Payseur 2021	1
KAZ	F	1feb18_KAZ_f1		24	Peterson and Payseur 2021	1
KAZ	F	1feb18_KAZ_f1		24	Peterson and Payseur 2021	2
KAZ	F	1feb18_KAZ_f1		26	Peterson and Payseur 2021	1
KAZ	F	1feb18_KAZ_f1		26	Peterson and Payseur 2021	2
KAZ	F	1feb18_KAZ_f1		26	Peterson and Payseur 2021	4
KAZ	F	1feb18_KAZ_f1		27	Peterson and Payseur 2021	2
KAZ	F	1feb18_KAZ_f1		29	Peterson and Payseur 2021	4
KAZ	F	1feb18_KAZ_f1		30	Peterson and Payseur 2021	2
KAZ	F	1feb18_KAZ_f1		30	Peterson and Payseur 2021	4
KAZ	F	1feb18_KAZ_f1		32	Peterson and Payseur 2021	4
KAZ	F	1feb18_KAZ_f1		35	Peterson and Payseur 2021	2
KAZ	F	1feb18_KAZ_f2		19	Peterson and Payseur 2021	3
KAZ	F	1feb18_KAZ_f2		20	Peterson and Payseur 2021	1
KAZ	F	1feb18_KAZ_f2		21	Peterson and Payseur 2021	1
KAZ	F	1feb18_KAZ_f2		23	Peterson and Payseur 2021	1
KAZ	F	1feb18_KAZ_f2		23	Peterson and Payseur 2021	2
KAZ	F	1feb18_KAZ_f2		23	Peterson and Payseur 2021	3
KAZ	F	1feb18_KAZ_f2		24	Peterson and Payseur 2021	2
KAZ	F	1feb18_KAZ_f2		24	Peterson and Payseur 2021	2
KAZ	F	1feb18_KAZ_f2		24	Peterson and Payseur 2021	3
KAZ	F	1feb18_KAZ_f2		24	Peterson and Payseur 2021	4
KAZ	F	1feb18_KAZ_f2		25	Peterson and Payseur 2021	1
KAZ	F	1feb18_KAZ_f2		25	Peterson and Payseur 2021	1
KAZ	F	1feb18_KAZ_f2		25	Peterson and Payseur 2021	4
KAZ	F	1feb18_KAZ_f2		27	Peterson and Payseur 2021	1
KAZ	F	1feb18_KAZ_f2		27	Peterson and Payseur 2021	4
KAZ	F	1feb18_KAZ_f2		28	Peterson and Payseur 2021	1
KAZ	F	1feb18_KAZ_f2		28	Peterson and Payseur 2021	4
KAZ	F	1feb18_KAZ_f2		29	Peterson and Payseur 2021	1
KAZ	F	1feb18_KAZ_f2		29	Peterson and Payseur 2021	2
KAZ	F	1feb18_KAZ_f2		30	Peterson and Payseur 2021	1
KAZ	F	1feb18_KAZ_f2		30	Peterson and Payseur 2021	1
KAZ	F	1feb18_KAZ_f2		31	Peterson and Payseur 2021	3
KAZ	F	1feb18_KAZ_f2		33	Peterson and Payseur 2021	1
KAZ	F	1feb18_KAZ_f2		34	Peterson and Payseur 2021	3
KAZ	F	1feb18_KAZ_f3		21	Peterson and Payseur 2021	2
KAZ	F	1feb18_KAZ_f3		22	Peterson and Payseur 2021	1
KAZ	F	1feb18_KAZ_f3		22	Peterson and Payseur 2021	2
KAZ	F	1feb18_KAZ_f3		23	Peterson and Payseur 2021	1
KAZ	F	1feb18_KAZ_f3		23	Peterson and Payseur 2021	3
KAZ	F	1feb18_KAZ_f3		23	Peterson and Payseur 2021	4
KAZ	F	1feb18_KAZ_f3		23	Peterson and Payseur 2021	4
KAZ	F	1feb18_KAZ_f3		24	Peterson and Payseur 2021	1
KAZ	F	1feb18_KAZ_f3		25	Peterson and Payseur 2021	3
KAZ	F	1feb18_KAZ_f3		27	Peterson and Payseur 2021	1
KAZ	F	1feb18_KAZ_f3		28	Peterson and Payseur 2021	4
KAZ	F	1feb18_KAZ_f3		30	Peterson and Payseur 2021	2
KAZ	F	1feb18_KAZ_f4		21	Peterson and Payseur 2021	3
KAZ	F	1feb18_KAZ_f4		22	Peterson and Payseur 2021	2
KAZ	F	1feb18_KAZ_f4		22	Peterson and Payseur 2021	2
KAZ	F	1feb18_KAZ_f4		23	Peterson and Payseur 2021	3
KAZ	F	1feb18_KAZ_f4		25	Peterson and Payseur 2021	1
KAZ	F	1feb18_KAZ_f4		25	Peterson and Payseur 2021	1
KAZ	F	1feb18_KAZ_f4		25	Peterson and Payseur 2021	3
KAZ	F	1feb18_KAZ_f4		25	Peterson and Payseur 2021	4
KAZ	F	1feb18_KAZ_f4		27	Peterson and Payseur 2021	2
KAZ	F	1feb18_KAZ_f4		27	Peterson and Payseur 2021	2
KAZ	F	1feb18_KAZ_f4		27	Peterson and Payseur 2021	2
KAZ	F	1feb18_KAZ_f4		29	Peterson and Payseur 2021	1
KAZ	F	1feb18_KAZ_f4		29	Peterson and Payseur 2021	3
KAZ	F	1feb18_KAZ_f4		30	Peterson and Payseur 2021	2
KAZ	F	1feb18_KAZ_f4		30	Peterson and Payseur 2021	2
KAZ	F	1feb18_KAZ_f4		31	Peterson and Payseur 2021	2
KAZ	F	1feb18_KAZ_f4		31	Peterson and Payseur 2021	3
KAZ	F	1feb18_KAZ_f4		33	Peterson and Payseur 2021	2
KAZ	F	1feb18_KAZ_f4		33	Peterson and Payseur 2021	3
KAZ	F	1feb18_KAZ_f4		34	Peterson and Payseur 2021	1
KAZ	F	1feb18_KAZ_f5		20	Peterson and Payseur 2021	3
KAZ	F	1feb18_KAZ_f5		20	Peterson and Payseur 2021	4
KAZ	F	1feb18_KAZ_f5		20	Peterson and Payseur 2021	4
KAZ	F	1feb18_KAZ_f5		21	Peterson and Payseur 2021	4
KAZ	F	1feb18_KAZ_f5		22	Peterson and Payseur 2021	1
KAZ	F	1feb18_KAZ_f5		22	Peterson and Payseur 2021	3
KAZ	F	1feb18_KAZ_f5		23	Peterson and Payseur 2021	1
KAZ	F	1feb18_KAZ_f5		23	Peterson and Payseur 2021	3
KAZ	F	1feb18_KAZ_f5		23	Peterson and Payseur 2021	4
KAZ	F	1feb18_KAZ_f5		24	Peterson and Payseur 2021	3
KAZ	F	1feb18_KAZ_f5		25	Peterson and Payseur 2021	2
KAZ	F	1feb18_KAZ_f5		26	Peterson and Payseur 2021	1
KAZ	F	1feb18_KAZ_f5		26	Peterson and Payseur 2021	1
KAZ	F	1feb18_KAZ_f5		26	Peterson and Payseur 2021	3
KAZ	F	1feb18_KAZ_f5		28	Peterson and Payseur 2021	1
KAZ	F	1feb18_KAZ_f5		28	Peterson and Payseur 2021	3
KAZ	F	1feb18_KAZ_f5		29	Peterson and Payseur 2021	3
KAZ	F	1feb18_KAZ_f5		30	Peterson and Payseur 2021	1
KAZ	F	1feb18_KAZ_f6		20	Peterson and Payseur 2021	1
KAZ	F	1feb18_KAZ_f6		20	Peterson and Payseur 2021	3
KAZ	F	1feb18_KAZ_f6		20	Peterson and Payseur 2021	4
KAZ	F	1feb18_KAZ_f6		21	Peterson and Payseur 2021	2
KAZ	F	1feb18_KAZ_f6		23	Peterson and Payseur 2021	2
KAZ	F	1feb18_KAZ_f6		24	Peterson and Payseur 2021	1
KAZ	F	1feb18_KAZ_f6		24	Peterson and Payseur 2021	1
KAZ	F	1feb18_KAZ_f6		24	Peterson and Payseur 2021	1
KAZ	F	1feb18_KAZ_f6		24	Peterson and Payseur 2021	1
KAZ	F	1feb18_KAZ_f6		25	Peterson and Payseur 2021	1
KAZ	F	1feb18_KAZ_f6		25	Peterson and Payseur 2021	1
KAZ	F	1feb18_KAZ_f6		25	Peterson and Payseur 2021	2
KAZ	F	1feb18_KAZ_f6		25	Peterson and Payseur 2021	2
KAZ	F	1feb18_KAZ_f6		26	Peterson and Payseur 2021	2
KAZ	F	1feb18_KAZ_f6		27	Peterson and Payseur 2021	1
KAZ	F	1feb18_KAZ_f6		27	Peterson and Payseur 2021	4
KAZ	F	1feb18_KAZ_f6		28	Peterson and Payseur 2021	1
KAZ	F	1feb18_KAZ_f6		28	Peterson and Payseur 2021	2
KAZ	F	1feb18_KAZ_f6		28	Peterson and Payseur 2021	4
KAZ	F	1feb18_KAZ_f6		30	Peterson and Payseur 2021	1
KAZ	F	1feb18_KAZ_f6		30	Peterson and Payseur 2021	1
KAZ	F	1feb18_KAZ_f6		32	Peterson and Payseur 2021	1
KAZ	F	1feb18_KAZ_f6		34	Peterson and Payseur 2021	1
KAZ	F	1feb18_KAZ_f6		34	Peterson and Payseur 2021	1
KAZ	F	1feb18_KAZ_f6		36	Peterson and Payseur 2021	1
KAZ	M	10jul19_KAZ_m1		24	Peterson and Payseur 2021	3
KAZ	M	10jul19_KAZ_m1		24	Peterson and Payseur 2021	3
KAZ	M	10jul19_KAZ_m1		25	Peterson and Payseur 2021	2
KAZ	M	10jul19_KAZ_m1		26	Peterson and Payseur 2021	2
KAZ	M	10jul19_KAZ_m1		26	Peterson and Payseur 2021	3
KAZ	M	10jul19_KAZ_m1		26	Peterson and Payseur 2021	4
KAZ	M	10jul19_KAZ_m1		26	Peterson and Payseur 2021	4
KAZ	M	10jul19_KAZ_m1		28	Peterson and Payseur 2021	2
KAZ	M	10jul19_KAZ_m1		28	Peterson and Payseur 2021	3
KAZ	M	10jul19_KAZ_m2		19	Peterson and Payseur 2021	4
KAZ	M	10jul19_KAZ_m2		21	Peterson and Payseur 2021	4
KAZ	M	10jul19_KAZ_m2		23	Peterson and Payseur 2021	3
KAZ	M	10jul19_KAZ_m2		23	Peterson and Payseur 2021	4
KAZ	M	10jul19_KAZ_m2		24	Peterson and Payseur 2021	2
KAZ	M	10jul19_KAZ_m2		24	Peterson and Payseur 2021	3
KAZ	M	10jul19_KAZ_m2		25	Peterson and Payseur 2021	1
KAZ	M	10jul19_KAZ_m2		26	Peterson and Payseur 2021	3
KAZ	M	10jul19_KAZ_m2		26	Peterson and Payseur 2021	3
KAZ	M	10jul19_KAZ_m2		26	Peterson and Payseur 2021	4
KAZ	M	10jul19_KAZ_m2		27	Peterson and Payseur 2021	1
KAZ	M	10jul19_KAZ_m2		27	Peterson and Payseur 2021	1
KAZ	M	10jul19_KAZ_m2		27	Peterson and Payseur 2021	1
KAZ	M	10jul19_KAZ_m2		27	Peterson and Payseur 2021	2
KAZ	M	10jul19_KAZ_m2		27	Peterson and Payseur 2021	2
KAZ	M	10jul19_KAZ_m2		28	Peterson and Payseur 2021	1
KAZ	M	10jul19_KAZ_m2		28	Peterson and Payseur 2021	1
KAZ	M	10jul19_KAZ_m2		28	Peterson and Payseur 2021	1
KAZ	M	10jul19_KAZ_m2		29	Peterson and Payseur 2021	2
KAZ	M	10jul19_KAZ_m2		30	Peterson and Payseur 2021	2
KAZ	M	10jul19_KAZ_m2		31	Peterson and Payseur 2021	1
KAZ	M	10jul19_KAZ_m3		23	Peterson and Payseur 2021	2
KAZ	M	10jul19_KAZ_m3		25	Peterson and Payseur 2021	3
KAZ	M	10jul19_KAZ_m3		27	Peterson and Payseur 2021	3
KAZ	M	10jul19_KAZ_m3		28	Peterson and Payseur 2021	1
KAZ	M	10jul19_KAZ_m3		28	Peterson and Payseur 2021	1
KAZ	M	10jul19_KAZ_m3		28	Peterson and Payseur 2021	2
KAZ	M	10jul19_KAZ_m3		28	Peterson and Payseur 2021	3
KAZ	M	10jul19_KAZ_m3		28	Peterson and Payseur 2021	4
KAZ	M	10jul19_KAZ_m3		31	Peterson and Payseur 2021	1
KAZ	M	10jul19_KAZ_m3		31	Peterson and Payseur 2021	2
KAZ	M	10jul19_KAZ_m3		32	Peterson and Payseur 2021	1
KAZ	M	10jul19_KAZ_m3		32	Peterson and Payseur 2021	2
KAZ	M	10jul19_KAZ_m3		34	Peterson and Payseur 2021	2
KAZ	M	10jul19_KAZ_m4		19	Peterson and Payseur 2021	4
KAZ	M	10jul19_KAZ_m4		20	Peterson and Payseur 2021	4
KAZ	M	10jul19_KAZ_m4		21	Peterson and Payseur 2021	1
KAZ	M	10jul19_KAZ_m4		21	Peterson and Payseur 2021	1
KAZ	M	10jul19_KAZ_m4		21	Peterson and Payseur 2021	3
KAZ	M	10jul19_KAZ_m4		21	Peterson and Payseur 2021	3
KAZ	M	10jul19_KAZ_m4		21	Peterson and Payseur 2021	3
KAZ	M	10jul19_KAZ_m4		21	Peterson and Payseur 2021	4
KAZ	M	10jul19_KAZ_m4		21	Peterson and Payseur 2021	4
KAZ	M	10jul19_KAZ_m4		22	Peterson and Payseur 2021	1
KAZ	M	10jul19_KAZ_m4		23	Peterson and Payseur 2021	1
KAZ	M	10jul19_KAZ_m4		23	Peterson and Payseur 2021	4
KAZ	M	10jul19_KAZ_m4		24	Peterson and Payseur 2021	1
KAZ	M	10jul19_KAZ_m4		24	Peterson and Payseur 2021	2
KAZ	M	10jul19_KAZ_m4		24	Peterson and Payseur 2021	2
KAZ	M	10jul19_KAZ_m4		24	Peterson and Payseur 2021	2
KAZ	M	10jul19_KAZ_m4		24	Peterson and Payseur 2021	2
KAZ	M	10jul19_KAZ_m4		24	Peterson and Payseur 2021	3
KAZ	M	10jul19_KAZ_m4		24	Peterson and Payseur 2021	4
KAZ	M	10jul19_KAZ_m4		25	Peterson and Payseur 2021	2
KAZ	M	10jul19_KAZ_m4		25	Peterson and Payseur 2021	2
KAZ	M	10jul19_KAZ_m4		26	Peterson and Payseur 2021	2
KAZ	M	10jul19_KAZ_m4		26	Peterson and Payseur 2021	2
KAZ	M	10jul19_KAZ_m4		27	Peterson and Payseur 2021	1
KAZ	M	10jul19_KAZ_m4		27	Peterson and Payseur 2021	2
KAZ	M	10jul19_KAZ_m4		27	Peterson and Payseur 2021	3
KAZ	M	10jul19_KAZ_m4		27	Peterson and Payseur 2021	3
KAZ	M	10jul19_KAZ_m4		27	Peterson and Payseur 2021	3
KAZ	M	11jan18_KAZ_m1		19	Peterson and Payseur 2021	1
KAZ	M	11jan18_KAZ_m1		19	Peterson and Payseur 2021	3
KAZ	M	11jan18_KAZ_m1		19	Peterson and Payseur 2021	3
KAZ	M	11jan18_KAZ_m1		20	Peterson and Payseur 2021	2
KAZ	M	11jan18_KAZ_m1		20	Peterson and Payseur 2021	3
KAZ	M	11jan18_KAZ_m1		20	Peterson and Payseur 2021	3
KAZ	M	11jan18_KAZ_m1		20	Peterson and Payseur 2021	4
KAZ	M	11jan18_KAZ_m1		20	Peterson and Payseur 2021	4
KAZ	M	11jan18_KAZ_m1		20	Peterson and Payseur 2021	4
KAZ	M	11jan18_KAZ_m1		20	Peterson and Payseur 2021	4
KAZ	M	11jan18_KAZ_m1		20	Peterson and Payseur 2021	4
KAZ	M	11jan18_KAZ_m1		21	Peterson and Payseur 2021	3
KAZ	M	11jan18_KAZ_m1		21	Peterson and Payseur 2021	3
KAZ	M	11jan18_KAZ_m1		21	Peterson and Payseur 2021	3
KAZ	M	11jan18_KAZ_m1		21	Peterson and Payseur 2021	3
KAZ	M	11jan18_KAZ_m1		21	Peterson and Payseur 2021	4
KAZ	M	11jan18_KAZ_m1		22	Peterson and Payseur 2021	2
KAZ	M	11jan18_KAZ_m1		22	Peterson and Payseur 2021	3
KAZ	M	11jan18_KAZ_m1		22	Peterson and Payseur 2021	3
KAZ	M	11jan18_KAZ_m1		22	Peterson and Payseur 2021	3
KAZ	M	11jan18_KAZ_m1		22	Peterson and Payseur 2021	4
KAZ	M	11jan18_KAZ_m1		23	Peterson and Payseur 2021	2
KAZ	M	11jan18_KAZ_m1		23	Peterson and Payseur 2021	2
KAZ	M	11jan18_KAZ_m1		23	Peterson and Payseur 2021	3
KAZ	M	11jan18_KAZ_m1		23	Peterson and Payseur 2021	3
KAZ	M	11jan18_KAZ_m1		23	Peterson and Payseur 2021	4
KAZ	M	11jan18_KAZ_m1		23	Peterson and Payseur 2021	4
KAZ	M	11jan18_KAZ_m1		23	Peterson and Payseur 2021	4
KAZ	M	11jan18_KAZ_m2		20	Peterson and Payseur 2021	2
KAZ	M	11jan18_KAZ_m2		20	Peterson and Payseur 2021	4
KAZ	M	11jan18_KAZ_m2		21	Peterson and Payseur 2021	2
[truncated: 4,294 more rows]

## Sheet: Table S2
Table S2. Differences in MLH1 counts between studies
Strain	Study	Mean	Percent Difference Mean	Median	Percent Difference Median
CAST/EiJ	Dumont and Payseur 2011	21.8	NA	21	NA
CAST/EiJ	Peterson and Payseur 2021	22.4	NA	22	NA
		NA	2.75229	NA	4.7619
Gough	Dumont and Payseur 2011	24.4	NA	24	NA
Gough	Peterson and Payseur 2021	23.4	NA	23	NA
			4.2735		4.34783
LEWES/EiJ	This study	23.8	NA	24	NA
LEWES/EiJ	Peterson and Payseur 2021	24.4	NA	24	NA
			2.52101		0
MOLF/EiJ	This study	24.2	NA	24	NA
MOLF/EiJ	Peterson and Payseur 2021	23.9	NA	24	NA
			1.25523		0
PWD/PhJ	Dumont and Payseur 2011	29.9	NA	30	NA
PWD/PhJ	Peterson and Payseur 2021	28.7	NA	29	NA
			4.18118		3.44828
SPRET/EiJ	This study	25.3	NA	25	NA
SPRET/EiJ	Peterson and Payseur 2021	24.7	NA	25	NA
			2.42915		0
WSB/EiJ	Dumont and Payseur 2011	22.3	NA	22	NA
WSB/EiJ	Peterson and Payseur 2021	23.5	NA	23	NA
			5.38117		4.54545

## Sheet: Table S3
Table S3. Genome accession numbers for whole genome sequences used in this study.
Strain	Sample Location	Accession	Exact Genome	Genome Sample Location	Longitude	Latitude	Genome Type	Genome Sample Distance	Notes
AST/TUA	Astrakhan, Russia	DRR271626	No	Astrakhan, Russia	46.3586	48.0569	wild-caught	0
CAROLI/EiJ	Thailand	ERR019941, ERR019942, ERR019943, ERR019944, ERR019945, ERR019946, ERR019947, ERR019948, ERR019949, ERR019950, ERR128870, ERR133991, ERR133992, ERR133993	Yes	inbred	15.87	100.993	inbred	0	approximate lat/long coordinates
CAST/EiJ	Thonburi, Thailand	ERR9880601	Yes	inbred	13.7149	100.489	inbred	0
CIM	Masinagudi, India	DRR271596	No	Mysore, India	11.5722	76.6427	wild-caught	90km
CZECHI/EiJ	Slovakia	ERR1124335	No	Studenec, Czechia	48.669	19.699	wild-caught	unknown
CZECHII/EiJ	East Bratislava, Slovakia	ERR9880631	Yes	inbred	48.1478	17.1072	inbred	0
GAIB/NachJ	Gainesville, Florida	SRR33971918	Yes	inbred	29.652	-82.325	inbred	0
GOR/TUA	Gorno-Altaisk, Russia	SRR33971920	Yes	inbred	51.9587	85.9601	inbred	0
Gough	Gough Island	SRR10398015	Yes	Gough outbred	-40.3186	-9.9353	wild-caught	0
HMI/Ms	Hemei, Taiwan	ERR1681998	No	Tsao-Tun, Taiwan	24.1123	120.498	wild-caught	30km
JF1/MsJ	Japanese Fancy Mouse	ERR9880673	Yes	inbred	36.2048	138.253	inbred	unknown	approximate lat/long coordinates
KAZ/TUA	Alma-Ata, Kazakhstan	ERR1124341	No	Alma-Ata, Kazakhstan	43.238	76.8829	wild-caught	0
LEWES/EiJ	Lewes, Delaware	ERR9880679	Yes	inbred	38.7746	-75.1393	inbred	0
MANB/NachJ	Manaus, Brazil	SRR26724840	Yes	inbred	-3.119	-60.0217	inbred	0
MOLF/EiJ	Kyushu, Japan	ERR9880691	Yes	inbred	32.59	130.8	inbred	0
MSM/MsJ	Mishima, Shizuoka, Japan	DRR271636	No	Odawara, Kanagawa, Japan	35.1185	138.918	wild-caught	35km
Mus pahari/EiJ	Thailand; strain extinct	ERR1545539, ERR1545540, ERR1545541, ERR1545542, ERR1545543, ERR1545544, ERR1545545, ERR1545546, ERR1545547, ERR1545548, ERR1545549, ERR1545550, ERR1545551, ERR1545552	Yes	inbred	15.87	100.993	inbred	unknown	approximate lat/long coordinates
PANCEVO/EiJ	Pancevo, Serbia; strain extinct	ERR1094861	No	unknown	44.8706	20.648	unknown	unknown
PERA/EiJ	Peru	ERR9745915	No	Floreana Island, Ecuador	-9.19	-75.0152	wild-caught	1898km	approximate lat/long coordinates
PERC/EiJ	Peru	ERR9745914	No	Floreana Island, Ecuador	-9.19	-75.0152	wild-caught	1898km	approximate lat/long coordinates
POHN/DehMmJax	Pohnpei Island, Micronesia	SRR33971919	Yes	inbred	6.952	158.279	inbred	0
PWD/PhJ	Prague, Czech Republic	SRR23170593	Yes	inbred	50.0755	14.4378	inbred	0
PWK/PhJ	Prague, Czech Republic	ERR9880720	Yes	inbred	50.0755	14.4378	inbred	0
SARA/NachJ	Saratoga Springs, New York	SRR26724837	Yes	inbred	43.0834	-73.785	inbred	0
SARB/NachJ	Saratoga Springs, New York	SRR26724836	Yes	inbred	43.0834	-73.785	inbred	0
SKIVE/EiJ	Skive, Denmark	ERR899396	No	Cologne, Germany	56.5651	9.0309	wild-caught	800km
SPRET/EiJ	Cadiz, Spain	ERR9880927	Yes	inbred	36.521	-6.2805	inbred	0
TOM/TUA	Tomsk, Tuva, West Siberia, Russia	DRR271622	No	Tomsk, Russia	56.4884	84.948	wild-caught	0
WSB/EiJ	Eastern Shore, Maryland	ERR9882525	Yes	inbred	38.7	-75.8	inbred	0

## Sheet: Table S4
Table S4. Evaluation of distinct phylogenetic models of sex-specific recombination rate evolution along a neighbor joining tree
Tree	Model	⍺ (t^-1)	𝛔2 (trait x time)	θa	θMmm	-log likelihood	df	AIC - corrected
NJ	Brownian motion		22.4524			-31.7983	2	68.93
NJ	Single optimum	3.27671	64.906	-0.696799		-30.5093	3	70.0187
NJ	M. m. musculus	222.701	2624.64	-1.94077	2.74612	-27.6735	4	69.0614
ML	Brownian motion		44.5025			-33.2051	2	71.7435
ML	Single optimum	6.69345	127.127	0.569945		-30.1431	3	69.2862
ML	M. m. musculus	1839.05	21678.1	-1.94077	2.74612	-27.6735	4	69.0614
⍺: strength of directional force toward optimal trait value, units are inverse of time
𝛔2: magnitude of random perturbations tolerated about the optimal trait value, units measured as MLH1 foci x time
θa: ML estimate of optimal MLH1 foci count across the tree
θMmm: ML estimate of optimal trait value along M.m. m lineage
